# Supplementary material for: A defined microbial community reproduces attributes of fine flavour chocolate fermentation
Source: Nat Microbiol. 2025 Aug 18;10(9):2130–52. doi: 10.1038/s41564-025-02077-6 (PMC12408344; doi:10.1038/s41564-025-02077-6)
Supplement: Supplementary file 3 — Supplementary Table 1. Theobroma cacao SNP panel used to genotype cacao trees sampled from cocoa plantations located in the Santander, Huila and Antioquia regions in Colombia. Table 2. SNP profiles of Theobroma cacao trees assessed from cocoa plantations in this study. Table 3. Feature importance of abiotic and biotic markers associated with flavour attributes in chocolate from Colombia and Trinidad cocoa bean fermentations. Table 4. Genome and quality statistics of metagenome assembled genomes (MAGs) constructed from metagenomic datasets originating from cocoa plantations in Santander, Huila and Antioquia. Table 5. Enriched GO categories across microbial communities during cocoa bean fermentation. Table 6. Enriched KEGG reactions across microbial communities during cocoa bean fermentation. Table 7. Enriched proteins across microbial communities during cocoa bean fermentation. Table 8. Characterization of bacterial and fungal isolates using 16S rRNA and ITS amplicon sanger sequencing. [file 41564_2025_2077_MOESM3_ESM.xlsx]

## Sheet: Supplementary Table 1
Supplementary Table 1. Theobroma cacao SNP panel used to genotype cacao trees sampled from cocoa plantations located in Santander, Huila, and Antioquia regions in Colombia.
SNP name	SNP	Chromosome harboring sequence (mapped to Criollo B97-61/B2 v2)	Chromosome length (bp)	SNP position (bp)	SNP information	Harboring sequence
TcSNP0013	[T/C]	chr2	41236440	35803907		CCAAAGCCAGCTCTGACAAGATACAAGGGTGTGATTTGCATGACGGTGATTGGGGGACTG[T/C]GGGTTCCATTGTCTACTGGAGTTATGTGCATGATGGAGAGGCTAAGAAAGCGAAGGAGTT
TcSNP0019	[A/C]	chr3	36364294	27925068		GAAGAGAAAAAGATGAAGAAGAAGATTGCTCTCGAAACTCCAGAAACCGAGAAGAAGATG[A/C]AGAAGCTGAAGGAGCCGAGGCTAAAAGAGGAGGACAATGATTCGGAGTTGAAGAAGAGTA
TcSNP0025	[C/G]	chr9	38630433	32461382		TTTATGTTACTAGTTTTTGTTGGGTGGTTGTCTGTTTCTTGTTTGCATTATTTTGTGGAC[C/G]GGACCTTAGTATATCCTGCTTGTTTGCTCTGTTTTTTGTTCAGTAGTCTGGGTTGTTAGT
TcSNP0032	[A/T]	chr4	31929104	29977904		TTCCACTTTTGTCAATATAGATCAGTCATGGATGATATTGTGCAAAAATAATACCATAGT[A/T]CTAAGAAATCATGCACATTTTTGTAAATAGGAAGAATCTGCCATGGTAATGTTGTGTTGA
TcSNP0033	[T/C]	chr2	41236440	3083175		TCGATCCCTTGTAAAAACTACTGGTAACTTTGGGATTCGATCAATGTAGGTTTTGATCGA[T/C]GAAAAGAGTTTGGTAGACTTTGGTAGGTGGGACTTACGATATTTAATCAGGGGAGAAATC
TcSNP0064	[A/T]	chr5	39371879	36850496		CCGKTATGCTTATCAAATTCCAATTATGGTATAGGACCATAGTTGATTTAGCTGCAAAAG[A/T]CTCTGCAAAATCATACACCATCATAAACGATATCATCGATGTACTTCCCTGTGATTGATT
TcSNP0097	[A/G]	chr2	41236440	40739433		ACCATCTGTCACGACCTCTCCAGAAACTGAGAAGGTGGTAGTGAAGCAGGTTGAGAAGTC[A/G]AGGCTGGTTTTGAAATTCATATGGATGGAAAAGAACATCGGGCTTGGTCTTGATCAGGTG
TcSNP0105	[A/G]	chr8	19593398	3141280	SNP discarded; > 10% missing data and/or monomorphic	CAAGGCCGCTCAGGATATTGCGCTGGCGGATCTGGCACCAACGCACCCCATCAGGCTTGG[A/G]CTGGCACTCAATTTCTCGGTGTTTTACTATGAGATCCTCAATCAGTCTGACAAGGCATGT
TcSNP0131	[T/G]	chr8	19593398	3751507		TATAGCACATGCACTTTGTTTGGGTCTAGCTCCATGGCTTGCTGCAGAGATTCCCATTCT[T/G]GTGGATTCTGGTATGATCAAGCACAAAGATGATGCAGCCTCATCTAATGAGTCTTAGTAT
TcSNP0135	[C/G]	chr4	31929104	26716713		CCGGGTGGCAAAGGACTTGGCTGAGAACAACAAAGGCGCCCGTGTCCTCGTCGTGTGCTC[C/G]GAGATCACCGCCGTTACCTTCCGCGGGCCTAGTGACACTCACCTAGACAGTCTCGTGGGC
TcSNP0139	[T/G]	chr8	19593398	4514627	SNP discarded; > 10% missing data and/or monomorphic	AAATCTAATACTAGTAACATTCTAGACCGATATTTATGTCTAGGGAGAAAGACATYTTGA[T/G]TTTGGCTTGGTGGTTCATGTTGATTTTTCTGTTGATACCAAATCAATCAGACCATCGATG
TcSNP0143	[A/T]	chr3	36364294	32455343		GATGGGGCTCCCACTTGAATTCATGCTTGAACTACCAGAAGCAGGATTGGCATGGAAAGC[A/T]GACTGCCTAGATGAACCATCAAGAAGTTTTAATGAAAGAGAGGATGGGCCATTATCACCA
TcSNP0144	[A/C]	chr10	21822658	70028		ACCGACACAGGATTCACCGTGAATGGGGTCAACTATGAAGGCAGCTTGCTATGTGTGGGA[A/C]ATTTGCTCACTTCTTGGGTTCCCAATAAGTTTTCTCAAATTACTCCCGACAGCTTATCTA
TcSNP0149	[T/C]	chr5	39371879	38790978		CTCATGGTGCCTCAAGAACGTGATTTCTCAAAATTCTAAAGATACCCTTATCCTCCTTTA[T/C]GCTAAACCTCCACGTGCAGTGTACTCTGCGCTAGATGGCACAGGATACCTGTTTTCTGCT
TcSNP0150	[T/G]	chr5	39371879	24901816	SNP discarded; > 10% missing data and/or monomorphic	ATACCCTTCGACGACTACTGCTGACTTGGGAACACCCACCAGCGTTTTGCCGGCAACATC[T/G]GGTGACTGGTCTGATTTTTCCTCTAATTTTTATCTAGAACTTTGTCAAGCGTTTAAAATA
TcSNP0151	[T/C]	chr8	19593398	9635596		TGAAGCTGGAGGGATTGTGGAGAGTGTTGGTGAGGGTGTGACTGATCTCCAACCAGGTGA[T/C]CATGTTCTCCCCATCTTTACTGGAGAATGCAAGGAGTGTCGCCACTGCTTGTCAGAAGAA
TcSNP0154	[A/T]	chr1	37323695	16610213	SNP discarded; > 10% missing data and/or monomorphic	CAAGCAACAAATAGAGTTGGAAAATGTAAGGAACAAATACATGAGCTATGACTATTGTTC[A/T]GAYAGGCCTAGATACCCCGTACCTCCTCCAGAGTGCCTTCTTCAGTAGCAGACAACATTA
TcSNP0192	[A/C]	chr9	38630433	36685314		GTAGTAGATTGATAATTGTAGAATTTCATTTGATTCTGGGATTTGGGTTGTTTTTACTGA[A/C]GCAAGAAAAGGGAAGAAGATGGATATTGATCTTACTCCAAAGTTGGCCAAGAAAGTGTAC
TcSNP0193	[A/C]	chr9	38630433	35825790		GCATAGAAATTCTACGACAGCTCCCTCAATTTTCCTTGTTATCAAAGTTTCCTGTTTAAT[A/C]TCGTTTTCCATTCCTGAAAATGTCTCTGATTCCAAGCTTCTTTGGCAGCCGCCGCAGCAA
TcSNP0194	[T/G]	chr1	37323695	371642		ACCGCAATGCTTGCTGTAGTTGCAGCTATAGTTGTCTACCACCTTGACTCGTTCGACGTG[T/G]CTACTATGCCCCTCCACGAGCTGAGTCCGCCCCCCGAGCCGGCCTTGCTGCGTAATGGTC
TcSNP0198	[A/G]	chr4	31929104	31166960		ATGCCCACCAGCCCAAATGGTGCCTTGGGTTCTCTAGACTATAAGAAGGAAGAGCGGCGT[A/G]CCCTTGCCATCAAATCTCGTGAAGCACCCCCTAAATTTGGGAATCCTGAACGCCAAAAAC
TcSNP0226	[C/G]	chr9	38630433	5950052		AAGCCCAAGGCCCAAGAGCTACGCGATCCGAAGGCAGTGAACCAGGCGCTGAGGTCGGGG[C/G]CACCGGTCCAGACTATCAAGAAATTCGATGCTGGTTCGAACAAGAAAACCGAGGGGCCGG
TcSNP0230	[A/G]	chr10	21822658	15198564		CAGCAGAGGCCGAAGACAAAGAAGGGGAGAGGATGTGATCCATCCCCTCAAGGTTTCTTT[A/G]GAAGATCTCTACAACGGAACATCCAAAAAGCTTTCTCTTTCACGCAACATAATTTGCTTC
TcSNP0240	[A/G]	Not mapped	NA	NA		TTGGCCGCTACCCTTTTCACCACAGCTGCTGCCTCTTCTGCAAATGCTAGTGTCTTCGAT[A/G]AATACCTTGAAAAGAGCAAAGCCAACAAGGAATTGAATGACAAGAAGAGGTTGGCCACAA
TcSNP0242	[T/C]	chr9	38630433	34310424		AGCAATCTTCCTCCGCCAAACAAGCCATCAATCAAACCCTCGTTCCTCTGTCTTCGCCTT[T/C]CTCTTCGTTGCCGTCATCGTCATCGATCTCATCATCTCCATTTTCGGGTTCCTTGCCAAT
TcSNP0261	[A/T]	chr10	21822658	1256538		ATTTAACGGCGCAGATGTATTTTTATATTATCATGTGTATCATTTCCGACCGTTGGATGA[A/T]CTTTGCTAAGATTGGTGGGTCCGCGATTGGGGGTCTTATAACGGTCGTGATGTTGTTCTA
TcSNP0290	[T/C]	chr3	36364294	26098448		TAGAGCGCATGATTTGGGATCTCCTGATGTTATAACAATTCGTGCAGATGTTTCAAACGT[T/C]GATGACTGTCAGCGACTTGTTGAGGAAACTGTCAATCATTTTGGGAGATTGGACCATCTG
TcSNP0305	[A/C]	chr6	26303135	17981665		GGGAAAATCCCAACTGAGCTCAACTCAAAGGACACTTTATTCAGTGCACATCTTTTGGAA[A/C]GAAATGAGCACCACGGTTCATAGAACTCCCAAATCAGGGAGACAATCATTGTTTTTCCAA
TcSNP0309	[T/C]	chr6	26303135	21068248	SNP discarded; > 10% missing data and/or monomorphic	ATTCACTCGAGTAAGAAAAAAATTTACATTTTAAGTACAAGAAATTTCCCAAGATGCCTC[T/C]CTTCCACAAACAATATTCAGTCTAAAGCACACCGTCTTCCGTACCATCCCAGTGTTCGTT
TcSNP0313	[T/C]	chr2	41236440	4073689	SNP discarded; > 10% missing data and/or monomorphic	AACAATAACAAGAGACTGTAGCTCACACATTCTAGAAAAAAGTGGCTGAAGAGATGTCTT[T/C]AAGTGAAAAAAAAATACTTTGTAAAAGTCAAACTCAGCAAAAGGCAATACTACATAGAAC
TcSNP0316	[A/T]	chr2	41236440	3866917		CAAGAGTCGGTTCAAGAAATCGTACGGGTCGCAGGAGGAGCACGATTACAGGTTCAAGGT[A/T]TTTCAGGATAACTTGAGACGTGCGGCGCGTCATCAGAAGCTTGACCCGTCTGCGAGTCAC
TcSNP0326	[A/G]	chr3	36364294	27475653	SNP discarded; > 10% missing data and/or monomorphic	TCCTCAAGATGCTGCATTGATGATCCAAGTAACATTCAGAGCTTATCTGATCCGTAGATC[A/G]CAGGCCCTTCGTGCCCTTAGGGAATTGGCAGTTGCCAAGTCTAAACTGAAAGAGATCAGA
TcSNP0339	[C/G]	chr9	38630433	36528254		ACGACAGAGAAAACCAGACATTGCAAAGGCAAAGGAATTGCTAGGCTGGGAGCCCAAAGT[C/G]AAGTTGCGGGATGGTCTCCCACTCATGGAGGAGGATTTCCGATTGAGGCTAGGAGTCTCC
TcSNP0372	[A/T]	chr4	31929104	31715555		GGAAATTCTGAAGATTGTGAAGGAGAACTTCGATTTCAGACCTGGAATGATTTCTATCAA[A/T]CTTGATCTTAAGAGGGGTGGCAATGGCAGGTTTTTGAAGACTGCTGCCTATGGGCATTTT
TcSNP0380	[T/C]	chr2	41236440	32253560		AGTCTTGACCACAACACATTTCAAAACCATTGCCCCTGGAAGATCGTTTTGATTATATAG[T/C]AGGGGATATGACCACATCTACAATATCAGAGGGCTTTATTTATTTATTTTTTCTCCAAGC
TcSNP0397	[T/C]	chr2	41236440	3611707		ACAAAGCACTTTCTGACTCCTTTTCCTCAGATCTAAACGACATTGTCTCAGATCCACTGA[T/C]TCCACGATGTCTTCTACTTTCAGCGGCGATGAAACGGCACCGTTCTTCGGCTTCCTCGGT
TcSNP0429	[A/G]	chr2	41236440	505539		TGGATGGATTATAAAGGTTGAGATGAATGACGCCGGGGAGTTGAAGAACTTGATGGGCTC[A/G]GAAGAATACTCCAAGTTCTGTGAGGAAGAAGATTCAAAGCACTGACCAGATGCCCTGGCC
TcSNP0469	[A/G]	chr7	21614486	5711793		AGCCATGGCTCCGAGATCAAAAGCCAGCCCGGTTAACCCGATTTCCGACCCGACTTCCAG[A/G]GAGATCCGTTACCGCGGCGTTCGAAAGCGCCCATGGGGCCGTTACGCGGCGGAGATCCGG
TcSNP0522	[T/C]	chr5	39371879	18878486		AGATGGCCTGGGAAGCAGAATCATGGTGACGAGAACAGGTGAAATCAGATGCCCTGCTGT[T/C]CGCTTGTCTGAAGTTCCAGCCAAACACTCAGAAAATGATAAACCTGAGCAGATTAAAATT
TcSNP0529	[A/C]	chr1	37323695	11170187		ATAGGCCTTGAATGACTTCATCTCCTCTGTCACCTTCACAAGCTCAACAAAAGGCTTCTC[A/C]AGAAAAATAGGCATGTATGGTCCTTGCACTTGGGTTGCAGTTGCAAGCTCCTCGGCAGTA
TcSNP0534	[T/C]	chr1	37323695	15418451		TGTAAAGAGTGCCATTGTTCAAGTGGATGCAGCGCCTTTTAAGCAATGGTACCTTCAGCA[T/C]TATGGTGTCGACATTGGGAGGAAGAAGAAAACAGCAGCTAAGAAGGAAGCTACTGAGGAA
TcSNP0556	[T/G]	chr6	26303135	13771584		TTGACCCTGGAAAATGTCGGGAAAAGGAGCGAAAGGGTTGATTACGGCTGGCAAATCCAC[T/G]AAGGACAAGGACAAGGACAAGAAGAAACCCGTCTCTCGCTCTTCTCGCGCTGGTCTCCAG
TcSNP0560	[T/G]	chr10	21822658	2174425		GAGGCAGAGAAATACAAGGCCGAGGATGAGGAGCACAAGAAGAAGGCGGAGGCCAAGAAT[T/G]CTTTGGAGAACTACGCCTATAACATGAGGAACACTGTCAAGGATGAGAAGATTGGCTCAA
TcSNP0577	[C/G]	chr5	39371879	3631800		CAATTGCAAACATCCGCCATGATGATCATGATGATGATAATGATGAACAGAAAACAAGAT[C/G]AACGGCCACAAATTTAACACAAATTACAAGGGAAAAAAAGGGGAGAAAATARAAAACTCA
TcSNP0591	[A/C]	chr1	37323695	6168061		GGGCGTCGAGAAGACTTCGGCTGCTATTAAGGTCTTGAAACAGATCGGGGCTTATGCGGA[A/C]GTCGAGAAGGCGAAAGATAGCCAGGCCATTCGTCCCGGAAAGGGCAAAATGAGGAATCGC
TcSNP0619	[T/C]	chr6	26303135	4260790		GAACAAAAATTGTAAATTAATCTTATGCATGGAGTAATGACCCCACAGCTTTGCAACACC[T/C]CAAAAATGGTGGTTGTCCCTTTGTACATAATGATTCTGGGATGAATCATTTGTCTTTGTA
TcSNP0642	[A/G]	chr8	19593398	16399147		AGCGAGCAGGATGCTCCCCCAAACCTGAGCTTGAGAGCAACGGCATTCGAGATCATCGAC[A/G]ACTTGCGTGAGCGTGTCCACAAAGAGTGTGGAAGAGTCGTCTCTTGCTCTGATATCCTTG
TcSNP0645	[A/G]	chr5	39371879	30253657		TGAAGGCACTGGAGCCCTTTGTGAATTGGCTGGAGGAAGCAGAAGAAGAGGAATAAGTGC[A/G]ATAACAATAATATTATGATCACTTTGAAAAGAAAAGGGGTGAACCCTGTACTTGTTCCTT
TcSNP0660	[C/G]	Not mapped	NA	NA		TAACATAGCTTCCTACTATCTCGTTGGCATTCCAATTGGTGTTGTGCTTGGATACGTACT[C/G]GACATGGAAGTCAAGGGTGTTTGGATTGGCATGTTGCTAGGAACACTCCTTCAAACTGTT
TcSNP0703	[T/C]	chr3	36364294	1772442		AGACACTCCTTTTCGAACCATCAACGAGTGCTTCGAGGACTTTGCCAAGAAGATAATTGA[T/C]AATGCCAAAGCAGTGAGCAAGCCAGCGGCAAGCAACAATGCAATATTTGTGCCAACTGCT
TcSNP0704	[T/C]	chr10	21822658	18056441		TAAATGGCTTGAGAAGAAGGGCATAAAGAACACCAACTTTGCTGTGGTGACATGGTCAAA[T/C]TGGGATTGTCGCGTAATGCTGGAATCTGAGTGCAGATTCAAGAAGATCCGGAAGCCTCCT
TcSNP0723	[T/G]	chr10	21822658	18898594		AAATTGGAACCCCACCTCAAACCATGCTCATGGCCATGGATACTAGCAATGATGCTGCTT[T/G]GTTACCTTGCTCAGGCTGCCTTGGCTGCTCTTCTAGTGTTTTCGACAATGCTAAATCAAC
TcSNP0736	[T/C]	chr5	39371879	9151908		ACAGTTCACTCCTAGGTTTTCAGGTAATGGTGTTTCCCTCACTCTTGGTCTTCCCCACTG[T/C]GAAAACCTCTCCTTATCCGGGACTCATCAGACTTTWCTCCCAAACCCAAACCTCCAAATG
TcSNP0749	[T/C]	chr4	31929104	1696800		AAGAGGAGGCCCACAACATGCAATGACTTCCTACACCAATATCACTCACTTGCAAGAAGC[T/C]ATGTATCGGATCAAGTCAACAACACGGGAACTGTAACCCCACTCGTTGTCATACCATGCA
TcSNP0750	[T/C]	chr6	26303135	18917431		ACCTCTAGCCTTAAGCTCTGCAAGCCGCCTTGACAAATCATCCTCATCAACCTTCTCCTG[T/C]GTCTTGGTTGACACAGCATGAGCAGCTGGCTGTGGCAGCCCAACAGAGACCTCCAACCCA
TcSNP0751	[T/G]	chr5	39371879	39021912		AGCATTTCACCATGGCCATTTTCTTGCTTCCTTGCTTGCTTAAGCAGCTTGAGGGGTTCC[T/G]TTCGTCTGTGGATGCAACTGGAGTTCCAAGTCATCTTTCCCGTCTTTCTCCCTAGCCTTT
TcSNP0791	[A/T]	chr7	21614486	9784381		AGTTGAGTTCAATCTTTGTTTCAGAATGGCAGACGAGTTGGTTTTGTTGGATTTCTGGCC[A/T]AGTCCATTTGGGATGAGAGTGAGGATTGCTTTGGCTGAGAAAGGGATAAAACATGAGTAC
TcSNP0800	[T/C]	chr8	19593398	6175938		AGTGGGCCAGGAGTTCTTTGCTCTGCCGCAGAAGGAAAAGGAGGCTTATGCAAATGATCC[T/C]TCATCAGGCAAGTTTGAAGGGTATGGCACAAAAATGACTAAGAACCTTGAAGAGAAGGTT
TcSNP0814	[T/C]	chr7	21614486	1947707		GAAAGGCCAGACGACAGAAACTGGGTTTTTCCGGGGAGCTGGAATTGGTGCTGTTGCAGG[T/C]GCCATCACAGCTGTTCAATTGCTGGAATCATTAGCTAATGGGGAGTCATTGTCCAAGGTA
TcSNP0835	[A/T]	chr5	39371879	4740980		CCTTCCTGGCATCAAGGTCGACAAGGGTACCGTTGAGCTTAACGGAACCAATGGTGAGAC[A/T]TTCACCCAGGGTCTTGATGGCCTTGCCCAGCGTTGCCAGAAGTATTATGAAGCTGGTGCT
TcSNP0836	[T/C]	chr2	41236440	38486809		AAGGGTAATCCCATGTGGAATCAGCTATCAGTGCCATCTTCCACCATGTACTCATGGGAC[T/C]CCAACTCAACCTACATTCATGAGCCTCCATACTTCAAGAGTATGACCATGGAGCCTCCTG
TcSNP0841	[A/C]	chr5	39371879	36814269		TTATCTTAGAAAGATAGATTTGAAGGTGTACAAGGGCTACCCAGAATTGCTCAAGGCCCT[A/C]GAAGACATGTTCAAGTTCAAAGTTGGTGAATATTCAGAGAGGGAAGGATACAATGGATCA
TcSNP0852	[C/G]	chr3	36364294	34208760		TGTTCCTTTACATCACCATCTTGACTGTCATGGGTGTGTCTCAGTCTAAGACCAAGTGCA[C/G]TACTGTGGGTATTCAAGGCATTGCTTGGGCCTTTGGAGGCATGATCTTTGCTCTTGTCTA
TcSNP0872	[C/G]	chr4	31929104	25785830		AGTGATGTTGCACAGGTCACAAAGCTTCTCAACCTTGTTGCCAGTCAATCCAAGAGGTCG[C/G]AGATCCCAAAGAACAAGGTGGTTCTCAGTTCCCCCAGTTACAAGCTTGTATCCCTTGCTC
TcSNP0878	[C/G]	chr3	36364294	2147384		CCTCGAGTCGACTCGGCCGACACGGGCTTCGACTCGCCCGAGTCTACTATCGTGGAACCC[C/G]ACCTGGATGACGGGAATGTTCAGTCGCCGGAGGTAAAGCGTATCCAGGAGGATTTGTTGA
TcSNP0885	[A/T]	Not mapped	NA	NA		GAGCGCAACAAATTTCTCAAATATTTGAGATGCCAAGCTCTTTCCTCCAAGGACAGCAGC[A/T]ATGGTGCACAATGCTTGTCCGACAATGCCACCAAGAACTACAGCAAACGGGTTCTCTTCT
TcSNP0886	[T/C]	chr4	31929104	22850839	SNP discarded; > 10% missing data and/or monomorphic	GCGAGTGCCGAGTAGGCTCAGGAGGATCAAGTAGGGAGAAATAAGCGGGCGGTTTGAGTC[T/C]ACTAGAGACTCTCTCTAGGGGAGCTTTACTAGTATTATGTTTGTCACTTATGAGGTAAAG
TcSNP0891	[T/C]	chr2	41236440	8513468		CAGAAAGCACACTTTGCACAAGGTTACACAGTATAAGAAGGGTAAGGATAGTTTGGCTGC[T/C]CAAGGGAAACGCCGTTATGATCGCAAACAATCAGGTTATGGTGGGCAGACCAAACCAGTG
TcSNP0917	[T/C]	chr10	21822658	3843051		TATGGAAACTGGGTAAAGGCTCAAGAATGGGCGGCAATTCCTGGTGGACAAGCCACTTAC[T/C]TGGGCAACCCTGTTCCATGGGGTACCCTCCCTATCATCTTGGTCATCGAATTCTTCGCCA
TcSNP0929	[C/G]	chr3	36364294	205071		TGAAATGGAAATGAAAATACAAAAAACCAAGTCATGTTCAATAGCAAGTGATGTCCTTTT[C/G]TCTGCTGATTATAACAGAAGTTGTGTTAATTTTACACTTAGTTGATGTGGTTTTAAAGGG
TcSNP0945	[C/G]	chr3	36364294	22028445		TTGTTTTGCTGGAGGTTCTTCAATCATTCTTCGGATATGAACCATCTCCAGGGTTTCATG[C/G]ACGTGTGAAAGCTAAGATAGAAGCTGAAATCAAGGAGTGGCAGGACAAGAAACAGAAAAA
TcSNP0953	[A/T]	chr4	31929104	2822152		GGGTCTCTAAATGGCACTTGAGGTTGCCAGAGATAAAGCTTCATTCATGCTCCAAGCCAA[A/T]TCTTTGGGCATTCCAGGGTCAAACACCTCAAAAACAAGTTTCTTTATGGCTCAAATCATG
TcSNP0994	[T/C]	chr6	26303135	22743613		AACAAACCGAAATATATTCTAGGGAAACTTTGCATTTGCAACCCCTATTTGACTTTCGAT[T/C]TGCTCAGATCTGCTTTTGAATCCTCAACTTCTGAATAGTCAAYATGGGAGGAGGGTTCAG
TcSNP0998	[A/G]	chr5	39371879	1701865		AACAAGAACAAGGGAATGGGGACAATATGATCCCACTAGACATGATGGCTTTTCCTCCTC[A/G]TAGTAGTGAGAAAGGAATAACATAGAATCTAAGCTGTCACAGATGTCTCCACTGCAACCT
TcSNP1010	[T/C]	chr1	37323695	8795555		GAGATCAGCTATGGCTTCTTCTAAAGAGCGCGAGAATTTCGTCTACGTCGCCAAGCTCGC[T/C]GAACAGGCTGAGCGCTACGATGAGATGGTGGAGGCTATGAAGAACGTGGCAAAGCTTGAT
TcSNP1028	[T/G]	chr4	31929104	836507	SNP discarded; > 10% missing data and/or monomorphic	TTATGTATTGTCAGCTGAATCCTCGGTTTGGCATAGTGATATCGGACTTGACTTTTAAAC[T/G]TTTGCATTTTCTTTTGAGTTTTTACTAAAGCTATGGAAATTTAGAGTTTCATGTATGGTT
TcSNP1038	[A/G]	chr5	39371879	38389432		GTCGACACCTTCAGACTTCAGGAGCAACCTGCTTTTGACAAGAAGCAGTTTGTAACCTTC[A/G]TGAAGAGGTACATCAAGAACTTGACACCCAAATTAGAGCCAGAGAAGCAAGAGTTGTTCA
TcSNP1060	[T/C]	chr2	41236440	6672002		CAGTTCTTGATTTTGAGATTGAAGTCCTAACCTTGCACTGAGTACTTGGCACTTGGTAAC[T/C]GTTGGAAGAATATGTAGCCTGAATAAGTCACGTGCCATGAACATATATGGATATTATCGG
TcSNP1062	[A/G]	chr3	36364294	21171191		ATGCAAGAGGGAACTCTGGAGAGTTCAGTATGCTCTAAGCCGCATTCGAAATGCTGCAAG[A/G]GACCTTCTGACCCTTGATGAGAAGAACCCACGTCGGATCTTTGAGGGTGAGGCTCTTCTT
TcSNP1075	[A/T]	chr1	37323695	32880996		TTTCATGGCAGCTCATGCACTTATAATTTATGATTGCAACTCCCAACTGATACATAAATG[A/T]GTAGTAGGCCTGTATAGATGAATTACTCTCGAAACAAAGCATCTTCGAGAGTGTCCATGT
TcSNP1144	[T/C]	chr6	26303135	25207539		GGTTCGGACTTTGTGGATCGGAGATTTGCAGTATTATATGGATGAGAATTATCTCTTGGG[T/C]TGTTTTGCCCAAACTGGAGAGGTTGTTTCAGTGAAAGTTATCCGTAACAAGCAAACAGGC
TcSNP1165	[T/C]	chr2	41236440	1716653		GATCAATTGCTTAAACATATTTGCATAGCATTATAGATATTTTCAAAACCATGATGGAGG[T/C]TGCCAAGGTTTTCCTAGCTCTTACTTGTCTCATGGCCTTAGCCTTGGTCCTCCCCTCCCA
TcSNP1200	[T/C]	chr6	26303135	735687		ATTGTTAAGACAAAGGTTCTGTCGGTCTTTACAGACCCAGACTTTGACTTAACCATGTAT[T/C]CACAAGTTGGTTACTTGGTTTAAGTGGAATCAGAATCATTTCACTTCTTGCAAAAAAAAA
TcSNP1201	[T/G]	chr7	21614486	10611172		TCTAGTTTACAACACAAGTGCTTTGGTACAGTAGATTTCTCTATTGTAATCGGTGTTGTA[T/G]TATAGCCTGTCCAATGTAATTGTTCTAATCAAAACACCTTGAAGGACTACTTTGCATTAT
TcSNP1216	[A/C]	chr1	37323695	11220130		AATGTCCACACCCAACTCCTCCGCCAAAATGTCCTCCTCCAAAGTATCCACCCAAACATC[A/C]TCCCATTGTGAGGCCTCCGTTTCACCCTAAACCACCGAAACATCCTCCCCATCCTCCAAA
TcSNP1253	[T/G]	chr9	38630433	3858008		CACTTGCCACTCAAGTTCCTCACTAAAGCATTGAAACCAGCATCAGAAGTCTGATTTCTA[T/G]ATTACCAGCACTTATCAAACTTCTTTCAATCAGGATAGGTGAGTAAAGAAATGAGGCGCT
TcSNP1270	[T/C]	chr7	21614486	7112313		ATATTTGAGTTCTGTTTGATGTTTACTACAAGACCTGCCTCACTTCTTCCCTCGCAGCTT[T/C]GTACCAAGAGCCCTYTCCAATTTACCAATTATCTGTTGATTAGGGATGGCTTTTCCAGAT
TcSNP1350	[A/C]	chr1	37323695	35918110		TCCAAAATTTTTTATCACTATATGATGGACCATATAGCCTAAATAAATATAGCAAAAATG[A/C]ATATCACAACAAATTATATGGCTGGCTTGCAAAAAGACTATAAGGGCTTGTGGCTAGTTC
TcSNP1362	[T/C]	chr8	19593398	4750709		TCTCGTTACCTCTCAGATATTGAGGGAAATTAGACCAGATTTATCAGAATTTAAGTGCGG[T/C]CTCGCTCATCTATTCTTGCATCACACAAGTGCCTCTCTAACCATCAATGAGAATTATGAC
TcSNP1414	[T/C]	chr9	38630433	31438196		TGTGACTTACGGTTACCCCAATCTCAAGAGCGTGAGGGAGTTGATTTACAAAAGAGGTTA[T/C]GGGAAGTTGAACAAGCAGCGTGTTGCTTTGACTGACAATGAAATCATTGAGCAGGCTCTG
TcSNP1442	[T/C]	chr9	38630433	24701027		AAAAGTGATGGAGGAAAGGGAAAGAGATGGGTGGGAGTAGAGATGGCCTTTGGTGTTTCC[T/C]TATGGATTTTCACTCTACATCAAAGCTTTGGTGTGTGATGGAATTTACAGCTACTGTTAT
TcSNP1458	[C/G]	chr1	37323695	30015329		TGGATCTGATCGTCAGCTAAATCAGTCAATTATCGAAGGAATCAATCGCAGTCATGGCGA[C/G]TCCAGAGTTTCTGCAAAGAGAAGCCGACCTTCTCCTTTCATCTCCCTTGATTGAGCTTCG
TcSNP1484	[A/G]	chr6	26303135	24792369		AAAACAGTCAAACGGGTCGTCTTGACTTCTTCAGCCGCAGCTGTGTCTATCAACACACTC[A/G]AGGGGACAGATCTGGTCCTGACTGAGAAAGACTGGACCGACGTTGAGTTCTTATCGTCGG
TcSNP1520	[T/C]	chr8	19593398	2867658		ACTGCCTAAATTCATATATGATGAAGAAAAAGCTTTGGAGAAAACAAGGAAGGTTCTGAC[T/C]GAGAAGATTGCTCAGCTGAACTCTGCTATTGACGATGTTTCTGCTCAGCTCCGAACTGAA
TcSNP1522	[T/C]	chr2	41236440	5196097		TAACCATATTATCTCTTGAAAAACAACAAAACCCAATTCTCCAAACAAACCATAAAATTT[T/C]TTCAACGGTAACTCTTCTGGAACCTTGCCCTAGCACCTCTTCCACCGAACTTCTTGGGCT
TcSNP1527	[A/T]	chr6	26303135	25918157		CCCTCCTTTTACCAAAGTCGTTGGCAATTTCAACACCCTCGATTACCTCCGTTTCGTTAC[A/T]CTCACTGGCGTTTCTGTCACCGTTGGATACCTCTCTGGGATAAAACCGGGATTAAAAGGG

## Sheet: Supplementary Table 2
Supplementary Table 2 . SNP profiles of Theobroma cacao trees assessed from cocoa plantations in this study.
Sample	Location	TcSNP0013		TcSNP0019		TcSNP0025		TcSNP0032		TcSNP0033		TcSNP0064		TcSNP0097		TcSNP0131		TcSNP0135		TcSNP0143		TcSNP0144		TcSNP0149		TcSNP0151		TcSNP0192		TcSNP0193		TcSNP0194		TcSNP0198		TcSNP0226		TcSNP0230		TcSNP0240		TcSNP0242		TcSNP0261		TcSNP0290		TcSNP0305
C1-1	Huila	C	T	C	C	G	G	T	T	C	T	T	T	G	G	G	T	G	G	A	T	A	C	C	C	C	C	C	C	A	A	G	T	G	G	C	G	A	A	G	G	C	T	T	T	T	T	C	C
C1-2	Huila	T	T	A	C	G	G	A	T	C	T	T	T	G	G	G	G	C	G	A	A	C	C	C	T	T	T	A	C	A	C	G	G	A	G	C	C	G	G	G	G	C	T	T	T	T	T	A	C
C1-3	Huila	C	T	A	C	C	G	A	A	T	T	A	A	G	G	T	T	C	G	A	T	A	C	C	T	C	T	A	C	A	C	G	T	A	A	C	G	A	A	A	G	C	C	A	T	T	T	A	A
C1-4	Huila	N	N	N	N	C	G	N	N	C	T	T	T	G	G	G	G	N	N	T	T	A	C	C	T	N	N	N	N	A	C	G	G	A	G	C	G	A	A	G	G	C	T	T	T	T	T	A	A
C1-5	Huila	T	T	A	C	G	G	A	T	C	T	A	T	G	G	G	T	G	G	A	T	A	C	C	T	C	T	A	C	A	C	G	G	A	G	C	G	A	G	G	G	C	T	T	T	T	T	A	C
C2-1	Santander	T	T	C	C	G	G	T	T	C	T	A	T	A	G	T	T	G	G	A	A	C	C	C	C	C	T	A	C	A	A	G	G	G	G	C	C	A	G	G	G	T	T	T	T	T	T	C	C
C2-2	Santander	T	T	A	C	G	G	A	T	C	T	A	T	G	G	G	T	G	G	A	T	A	C	C	T	C	T	A	C	A	C	G	T	A	G	C	G	A	G	G	G	C	T	T	T	T	T	A	C
C2-3	Santander	T	T	C	C	G	G	A	A	C	T	A	T	G	G	G	G	G	G	A	T	A	C	C	C	C	C	A	C	A	A	G	T	G	G	C	C	A	G	G	G	C	C	T	T	T	T	A	A
C2-4	Santander	C	T	C	C	N	N	A	T	T	T	A	T	G	G	T	T	C	G	A	T	C	C	C	T	C	T	A	A	C	C	G	T	A	G	C	C	A	G	G	G	C	C	A	T	T	T	A	C
C2-5	Santander	T	T	A	C	C	G	A	A	C	T	A	T	G	G	T	T	C	G	A	A	C	C	C	T	C	T	A	C	A	C	G	G	A	A	C	C	A	G	A	G	C	T	A	T	T	T	A	A
C2-6	Santander	T	T	C	C	G	G	T	T	C	T	A	T	A	G	T	T	G	G	A	A	C	C	C	C	C	T	A	C	A	A	G	G	G	G	C	C	A	G	G	G	T	T	T	T	T	T	C	C
C2-7	Santander	C	T	C	C	G	G	T	T	T	T	T	T	G	G	G	T	G	G	T	T	A	C	C	C	C	C	C	C	A	A	G	T	G	G	C	G	A	A	G	G	C	T	T	T	T	T	A	A
C2-8	Santander	C	T	A	C	C	G	A	A	T	T	T	T	G	G	G	T	C	C	A	T	A	C	C	C	C	T	A	C	A	C	G	G	A	A	C	G	A	A	G	G	C	C	A	T	T	T	A	A
C2-9	Santander	T	T	C	C	G	G	A	T	C	C	A	A	G	G	T	T	G	G	T	T	A	C	C	C	C	C	C	C	A	A	G	T	G	G	C	C	G	G	G	G	C	C	T	T	T	T	A	A
C2-10	Santander	T	T	A	C	G	G	A	T	C	T	A	T	G	G	G	T	G	G	A	T	A	C	C	T	C	T	A	C	A	C	G	T	A	G	C	G	G	G	G	G	C	T	T	T	T	T	A	C
C2-11	Santander	C	T	C	C	G	G	T	T	C	T	T	T	G	G	G	T	G	G	A	T	A	C	C	C	C	C	C	C	A	A	N	N	G	G	C	G	A	A	G	G	C	T	T	T	T	T	C	C
C2-12	Santander	T	T	C	C	G	G	A	A	C	T	A	T	G	G	T	T	G	G	T	T	A	C	C	C	C	T	A	C	A	A	G	G	A	A	C	G	A	A	G	G	C	C	T	T	T	T	A	A
C3-1	Antioquia	T	T	C	C	G	G	A	T	N	N	A	T	G	G	G	T	G	G	A	A	A	C	C	C	C	T	C	C	A	A	G	G	A	G	C	C	A	G	G	G	C	C	T	T	T	T	A	C
C3-2	Antioquia	T	T	A	C	G	G	A	T	C	T	A	T	G	G	G	T	G	G	A	T	A	C	C	T	C	T	A	C	A	C	G	T	A	G	C	G	A	G	G	G	C	T	T	T	T	T	A	C
C3-3	Antioquia	C	T	C	C	G	G	T	T	C	T	T	T	G	G	G	T	G	G	A	T	A	C	C	C	C	C	C	C	A	A	G	T	G	G	C	G	A	A	G	G	C	T	T	T	T	T	C	C
C3-4	Antioquia	C	T	A	C	C	G	A	T	C	T	T	T	N	N	T	T	G	G	A	T	C	C	C	C	C	T	A	C	A	C	G	T	G	G	C	G	A	A	G	G	C	C	T	T	C	T	A	A
C3-5	Antioquia	T	T	A	C	G	G	A	A	C	T	A	A	N	N	G	T	G	G	A	T	A	A	C	T	C	C	A	C	A	C	G	T	A	A	C	G	A	G	G	G	T	T	T	T	T	T	A	C
C3-6	Antioquia	T	T	C	C	G	G	A	A	C	T	A	T	G	G	G	G	G	G	A	T	A	C	C	C	C	C	A	C	A	A	G	T	G	G	C	C	A	G	G	G	C	C	T	T	T	T	A	A
C3-7	Antioquia	T	T	C	C	G	G	T	T	T	T	A	T	G	G	T	T	G	G	A	T	A	A	C	C	C	C	A	C	A	A	G	G	G	G	C	G	A	A	G	G	C	C	T	T	T	T	A	A
[truncated: 144 more columns]

## Sheet: Supplementary Table 3
Supplementary Table 3. Feature importance of abiotic and biotic markers associated with flavour attributes in chocolate from Colombia and Trinidad cocoa bean fermentations.
Feature_Attribute	Colombia(%IncMSE)	Trinidad(%IncMSE)	Highlight	Feature
Acetobacter:acetic	2.62197	0.361599	NO	Biotic-Inflection point
Acetobacter:astringency	0	-0.664287	NO	Biotic-Inflection point
Acetobacter:berry	-0.668598	3.64086	YES	Biotic-Inflection point
Acetobacter:bitterness	5.93121	-1.10226	NO	Biotic-Inflection point
Acetobacter:brown	0.717845	0.666991	YES	Biotic-Inflection point
Acetobacter:caramel/panela	2.79611	2.42892	YES	Biotic-Inflection point
Acetobacter:citrus	0	0	NO	Biotic-Inflection point
Acetobacter:cocoa	1.0005	-0.971029	NO	Biotic-Inflection point
Acetobacter:dark	-1.93e-37	6.95039	YES	Biotic-Inflection point
Acetobacter:dark wood	1.30834	-3.59123	NO	Biotic-Inflection point
Acetobacter:dirty/dusty	0	-1.23702	NO	Biotic-Inflection point
Acetobacter:dried	1.91587	-1.99634	NO	Biotic-Inflection point
Acetobacter:flowers	2.79611	-0.0958997	NO	Biotic-Inflection point
Acetobacter:fruit	3.60974	-0.733954	NO	Biotic-Inflection point
Acetobacter:GGVH	10.3401	8.63735	YES	Biotic-Inflection point
Acetobacter:lactic	0	-2.40439	NO	Biotic-Inflection point
Acetobacter:light wood	-0.204793	-3.50321	NO	Biotic-Inflection point
Acetobacter:musty	0	-2.01154	NO	Biotic-Inflection point
Acetobacter:nut flesh	12.229	-2.82704	NO	Biotic-Inflection point
Acetobacter:nut skins	5.00238	1.8291	NO	Biotic-Inflection point
Acetobacter:OFRF	0	-2.3599	NO	Biotic-Inflection point
Acetobacter:orange blossom	0.0838091	0.0138032	NO	Biotic-Inflection point
Acetobacter:overripe	0	-3.06305	NO	Biotic-Inflection point
Acetobacter:savory/umami	0	1.20829	YES	Biotic-Inflection point
Acetobacter:tropical	3.58142	-0.170327	NO	Biotic-Inflection point
Acetobacter:YOWF	1.52797	-0.46852	NO	Biotic-Inflection point
Bacillus:acetic	8.67603	-2.12313	NO	Biotic-Inflection point
Bacillus:astringency	8.41094	2.68765	NO	Biotic-Inflection point
Bacillus:berry	7.43214	-3.74189	NO	Biotic-Inflection point
Bacillus:bitterness	4.11731	-2.03124	NO	Biotic-Inflection point
Bacillus:brown	6.0696	0.546574	NO	Biotic-Inflection point
Bacillus:caramel/panela	6.02626	-2.06639	NO	Biotic-Inflection point
Bacillus:citrus	7.38236	0	NO	Biotic-Inflection point
Bacillus:cocoa	9.82775	-0.106309	NO	Biotic-Inflection point
Bacillus:dark	6.85684	0.673563	NO	Biotic-Inflection point
Bacillus:dark wood	0	-4.8826	NO	Biotic-Inflection point
Bacillus:dirty/dusty	5.67468	-3.13794	NO	Biotic-Inflection point
Bacillus:dried	9.84561	-2.22897	NO	Biotic-Inflection point
Bacillus:flowers	6.02626	-5.41296	NO	Biotic-Inflection point
Bacillus:fruit	0	-5.04545	NO	Biotic-Inflection point
Bacillus:GGVH	0	-2.75212	NO	Biotic-Inflection point
Bacillus:lactic	5.67468	-3.95355	NO	Biotic-Inflection point
Bacillus:light wood	5.03936	-5.11929	NO	Biotic-Inflection point
Bacillus:musty	0	0.342589	YES	Biotic-Inflection point
Bacillus:nut flesh	-8.67e-38	-1.82517	NO	Biotic-Inflection point
Bacillus:nut skins	5.0932	-4.87702	NO	Biotic-Inflection point
Bacillus:OFRF	6.26761	-1.9364	NO	Biotic-Inflection point
Bacillus:orange blossom	8.65462	-3.77099	NO	Biotic-Inflection point
Bacillus:overripe	6.71708	-3.53036	NO	Biotic-Inflection point
Bacillus:savory/umami	9.6677	-3.35202	NO	Biotic-Inflection point
Bacillus:tropical	6.95741	-0.575304	NO	Biotic-Inflection point
Bacillus:YOWF	0	6.13715	YES	Biotic-Inflection point
Brenneria:acetic	3.57976	0.751204	NO	Biotic-Inflection point
Brenneria:astringency	0	-3.78092	NO	Biotic-Inflection point
Brenneria:berry	0	0.958637	YES	Biotic-Inflection point
Brenneria:bitterness	4.92042	-1.39905	NO	Biotic-Inflection point
Brenneria:brown	1.21036	5.00646	YES	Biotic-Inflection point
Brenneria:caramel/panela	3.26804	2.9302	YES	Biotic-Inflection point
Brenneria:citrus	3.89954	2.10858	NO	Biotic-Inflection point
Brenneria:cocoa	0	3.41088	YES	Biotic-Inflection point
Brenneria:dark	-4.49e-37	-2.99761	NO	Biotic-Inflection point
Brenneria:dark wood	0	0.761701	YES	Biotic-Inflection point
Brenneria:dirty/dusty	1.0005	-1.83886	NO	Biotic-Inflection point
Brenneria:dried	1.0005	-2.68668	NO	Biotic-Inflection point
Brenneria:flowers	3.26804	0.0469176	NO	Biotic-Inflection point
Brenneria:fruit	0	-2.04998	NO	Biotic-Inflection point
Brenneria:GGVH	8.87699	-1.36612	NO	Biotic-Inflection point
Brenneria:lactic	1.0005	-1.55872	NO	Biotic-Inflection point
Brenneria:light wood	0	0	NO	Biotic-Inflection point
Brenneria:musty	3.85e-37	0.93117	YES	Biotic-Inflection point
Brenneria:nut flesh	8.19862	1.19931	NO	Biotic-Inflection point
Brenneria:nut skins	3.99382	-0.487206	NO	Biotic-Inflection point
Brenneria:OFRF	0	0.663095	YES	Biotic-Inflection point
Brenneria:orange blossom	2.4507	-1.47741	NO	Biotic-Inflection point
Brenneria:overripe	3.92686	-0.346518	NO	Biotic-Inflection point
Brenneria:savory/umami	1.0005	-0.695994	NO	Biotic-Inflection point
Brenneria:tropical	3.13227	0.620318	NO	Biotic-Inflection point
Brenneria:YOWF	5.71605	-0.714257	NO	Biotic-Inflection point
Enterobacter:acetic	4.05632	-3.95228	NO	Biotic-Inflection point
Enterobacter:astringency	0	5.44765	YES	Biotic-Inflection point
Enterobacter:berry	5.523	-2.84356	NO	Biotic-Inflection point
Enterobacter:bitterness	4.7328	-3.82888	NO	Biotic-Inflection point
Enterobacter:brown	5.21484	-4.01938	NO	Biotic-Inflection point
Enterobacter:caramel/panela	6.16048	-4.13657	NO	Biotic-Inflection point
Enterobacter:citrus	5.21547	-2.58481	NO	Biotic-Inflection point
Enterobacter:cocoa	0	-4.48685	NO	Biotic-Inflection point
Enterobacter:dark	6.29657	0	NO	Biotic-Inflection point
Enterobacter:dark wood	5.9069	-4.18977	NO	Biotic-Inflection point
Enterobacter:dirty/dusty	5.74613	-0.596871	NO	Biotic-Inflection point
Enterobacter:dried	1.0005	5.09845	YES	Biotic-Inflection point
Enterobacter:flowers	6.16048	-3.73824	NO	Biotic-Inflection point
Enterobacter:fruit	5.96632	0.604223	NO	Biotic-Inflection point
Enterobacter:GGVH	0	-1.85997	NO	Biotic-Inflection point
Enterobacter:lactic	5.74613	-3.53087	NO	Biotic-Inflection point
Enterobacter:light wood	6.35153	-3.0157	NO	Biotic-Inflection point
Enterobacter:musty	5.99465	0.363968	NO	Biotic-Inflection point
Enterobacter:nut flesh	6.42e-38	9.47457	YES	Biotic-Inflection point
Enterobacter:nut skins	6.52904	-1.61438	NO	Biotic-Inflection point
Enterobacter:OFRF	5.35197	-1.21823	NO	Biotic-Inflection point
Enterobacter:orange blossom	3.8586	-3.09042	NO	Biotic-Inflection point
Enterobacter:overripe	5.83541	-0.51909	NO	Biotic-Inflection point
Enterobacter:savory/umami	0	-0.971564	NO	Biotic-Inflection point
Enterobacter:tropical	4.81212	-2.46726	NO	Biotic-Inflection point
Enterobacter:YOWF	6.16524	-3.59021	NO	Biotic-Inflection point
Escherichia:acetic	3.43028	-1.27057	NO	Biotic-Inflection point
Escherichia:astringency	0	4.86142	YES	Biotic-Inflection point
Escherichia:berry	5.39701	0.476402	NO	Biotic-Inflection point
Escherichia:bitterness	4.94387	-0.309676	NO	Biotic-Inflection point
Escherichia:brown	5.77984	-1.4663	NO	Biotic-Inflection point
Escherichia:caramel/panela	5.7463	1.47437	NO	Biotic-Inflection point
Escherichia:citrus	4.60094	-2.21937	NO	Biotic-Inflection point
Escherichia:cocoa	0	-1.71706	NO	Biotic-Inflection point
Escherichia:dark	6.65949	1.47429	NO	Biotic-Inflection point
Escherichia:dark wood	6.92498	1.54709	NO	Biotic-Inflection point
Escherichia:dirty/dusty	6.30546	0.122516	NO	Biotic-Inflection point
Escherichia:dried	0	-4.18609	NO	Biotic-Inflection point
Escherichia:flowers	5.7463	-3.23267	NO	Biotic-Inflection point
Escherichia:fruit	6.74684	-1.62516	NO	Biotic-Inflection point
Escherichia:GGVH	-1.54e-37	-2.68638	NO	Biotic-Inflection point
Escherichia:lactic	6.30546	-1.51686	NO	Biotic-Inflection point
Escherichia:light wood	6.36299	0.307082	NO	Biotic-Inflection point
Escherichia:musty	6.46917	-1.056	NO	Biotic-Inflection point
Escherichia:nut flesh	-3.85e-38	-3.29215	NO	Biotic-Inflection point
Escherichia:nut skins	5.6896	-2.62982	NO	Biotic-Inflection point
Escherichia:OFRF	6.81225	-0.829337	NO	Biotic-Inflection point
Escherichia:orange blossom	3.69063	1.6745	NO	Biotic-Inflection point
Escherichia:overripe	4.58255	-0.710824	NO	Biotic-Inflection point
Escherichia:savory/umami	0	0.0936052	YES	Biotic-Inflection point
Escherichia:tropical	5.20467	-2.04673	NO	Biotic-Inflection point
Escherichia:YOWF	5.80414	1.5382	NO	Biotic-Inflection point
Gluconobacter:acetic	2.55069	-1.294	NO	Biotic-Inflection point
Gluconobacter:astringency	0	-0.646368	NO	Biotic-Inflection point
Gluconobacter:berry	5.8314	-1.7417	NO	Biotic-Inflection point
Gluconobacter:bitterness	4.39854	2.33397	NO	Biotic-Inflection point
Gluconobacter:brown	5.35553	-0.27627	NO	Biotic-Inflection point
Gluconobacter:caramel/panela	6.33656	-0.721005	NO	Biotic-Inflection point
Gluconobacter:citrus	4.2084	-1.09137	NO	Biotic-Inflection point
Gluconobacter:cocoa	0	0.773838	YES	Biotic-Inflection point
Gluconobacter:dark	5.48761	1.66636	NO	Biotic-Inflection point
Gluconobacter:dark wood	0	-3.63759	NO	Biotic-Inflection point
Gluconobacter:dirty/dusty	5.0506	-1.35355	NO	Biotic-Inflection point
Gluconobacter:dried	1.60563	-3.47698	NO	Biotic-Inflection point
Gluconobacter:flowers	6.33656	1.16407	NO	Biotic-Inflection point
Gluconobacter:fruit	0	-1.16274	NO	Biotic-Inflection point
Gluconobacter:GGVH	0	0.0472532	YES	Biotic-Inflection point
Gluconobacter:lactic	5.0506	-1.94175	NO	Biotic-Inflection point
Gluconobacter:light wood	5.9962	0	NO	Biotic-Inflection point
Gluconobacter:musty	0	-1.72547	NO	Biotic-Inflection point
Gluconobacter:nut flesh	1.93e-37	-2.83015	NO	Biotic-Inflection point
Gluconobacter:nut skins	6.20248	-2.72376	NO	Biotic-Inflection point
Gluconobacter:OFRF	6.37299	-1.65191	NO	Biotic-Inflection point
Gluconobacter:orange blossom	2.60756	-0.845658	NO	Biotic-Inflection point
Gluconobacter:overripe	0	-1.80053	NO	Biotic-Inflection point
Gluconobacter:savory/umami	0	-4.20344	NO	Biotic-Inflection point
Gluconobacter:tropical	5.50212	-1.85805	NO	Biotic-Inflection point
Gluconobacter:YOWF	5.81381	2.34506	NO	Biotic-Inflection point
Klebsiella:acetic	3.81545	-2.93878	NO	Biotic-Inflection point
Klebsiella:astringency	0	0.745954	YES	Biotic-Inflection point
Klebsiella:berry	6.15005	-3.48236	NO	Biotic-Inflection point
Klebsiella:bitterness	4.19163	5.71875	YES	Biotic-Inflection point
Klebsiella:brown	6.77923	1.26103	NO	Biotic-Inflection point
Klebsiella:caramel/panela	6.1378	0.884982	NO	Biotic-Inflection point
Klebsiella:citrus	0	-1.99778	NO	Biotic-Inflection point
Klebsiella:cocoa	0	-1.62125	NO	Biotic-Inflection point
Klebsiella:dark	5.15982	0	NO	Biotic-Inflection point
Klebsiella:dark wood	6.17705	-3.91044	NO	Biotic-Inflection point
Klebsiella:dirty/dusty	5.95383	-3.5934	NO	Biotic-Inflection point
Klebsiella:dried	0	0.0574118	YES	Biotic-Inflection point
Klebsiella:flowers	6.1378	-1.14829	NO	Biotic-Inflection point
Klebsiella:fruit	5.46453	-2.30671	NO	Biotic-Inflection point
Klebsiella:GGVH	1.0005	-3.62502	NO	Biotic-Inflection point
Klebsiella:lactic	5.95383	-3.1343	NO	Biotic-Inflection point
Klebsiella:light wood	6.26524	-3.13217	NO	Biotic-Inflection point
Klebsiella:musty	6.5977	-1.28843	NO	Biotic-Inflection point
Klebsiella:nut flesh	2.89e-37	-2.91329	NO	Biotic-Inflection point
Klebsiella:nut skins	6.17817	-2.84751	NO	Biotic-Inflection point
Klebsiella:OFRF	5.68189	-0.128835	NO	Biotic-Inflection point
Klebsiella:orange blossom	3.32971	-1.20582	NO	Biotic-Inflection point
Klebsiella:overripe	5.257	-2.04027	NO	Biotic-Inflection point
Klebsiella:savory/umami	0	-1.47709	NO	Biotic-Inflection point
Klebsiella:tropical	6.21559	-3.94511	NO	Biotic-Inflection point
Klebsiella:YOWF	5.89345	-1.92297	NO	Biotic-Inflection point
Komagataeibacter:acetic	8.31635	-1.87314	NO	Biotic-Inflection point
Komagataeibacter:astringency	0	4.71821	YES	Biotic-Inflection point
Komagataeibacter:berry	6.92534	-2.93896	NO	Biotic-Inflection point
Komagataeibacter:bitterness	5.35269	-1.49195	NO	Biotic-Inflection point
Komagataeibacter:brown	6.29984	-3.55017	NO	Biotic-Inflection point
Komagataeibacter:caramel/panela	6.36269	-0.0231648	NO	Biotic-Inflection point
Komagataeibacter:citrus	7.24112	-0.628876	NO	Biotic-Inflection point
Komagataeibacter:cocoa	10.5534	-4.10528	NO	Biotic-Inflection point
Komagataeibacter:dark	5.20369	0.362754	NO	Biotic-Inflection point
Komagataeibacter:dark wood	6.58304	-3.35734	NO	Biotic-Inflection point
Komagataeibacter:dirty/dusty	5.90919	-1.99547	NO	Biotic-Inflection point
Komagataeibacter:dried	9.74044	-1.4046	NO	Biotic-Inflection point
Komagataeibacter:flowers	6.36269	-0.283518	NO	Biotic-Inflection point
Komagataeibacter:fruit	6.04882	-1.06994	NO	Biotic-Inflection point
Komagataeibacter:GGVH	0	-2.53938	NO	Biotic-Inflection point
Komagataeibacter:lactic	5.90919	-1.95606	NO	Biotic-Inflection point
Komagataeibacter:light wood	4.46651	-3.94533	NO	Biotic-Inflection point
Komagataeibacter:musty	4.82798	-0.351659	NO	Biotic-Inflection point
Komagataeibacter:nut flesh	-6.42e-38	-0.780692	NO	Biotic-Inflection point
Komagataeibacter:nut skins	6.75868	-3.99389	NO	Biotic-Inflection point
Komagataeibacter:OFRF	6.65884	-1.38659	NO	Biotic-Inflection point
Komagataeibacter:orange blossom	9.08654	0.184801	NO	Biotic-Inflection point
Komagataeibacter:overripe	6.86004	-3.29099	NO	Biotic-Inflection point
Komagataeibacter:savory/umami	0	0.17886	YES	Biotic-Inflection point
Komagataeibacter:tropical	7.43803	-4.11659	NO	Biotic-Inflection point
Komagataeibacter:YOWF	5.29352	2.62713	NO	Biotic-Inflection point
Kozakia:acetic	2.63528	-0.115645	NO	Biotic-Inflection point
Kozakia:astringency	0	3.11354	YES	Biotic-Inflection point
Kozakia:berry	1.13255	0.525539	NO	Biotic-Inflection point
Kozakia:bitterness	5.5354	-0.164746	NO	Biotic-Inflection point
Kozakia:brown	-0.805213	4.29182	YES	Biotic-Inflection point
Kozakia:caramel/panela	2.73504	-0.170531	NO	Biotic-Inflection point
Kozakia:citrus	2.9667	0	NO	Biotic-Inflection point
Kozakia:cocoa	0	4.80837	YES	Biotic-Inflection point
Kozakia:dark	4.49e-37	-2.03431	NO	Biotic-Inflection point
Kozakia:dark wood	1.2734	-2.12461	NO	Biotic-Inflection point
Kozakia:dirty/dusty	0	-2.07959	NO	Biotic-Inflection point
Kozakia:dried	0	-1.50323	NO	Biotic-Inflection point
Kozakia:flowers	2.73504	-1.20513	NO	Biotic-Inflection point
Kozakia:fruit	3.75495	-3.49421	NO	Biotic-Inflection point
Kozakia:GGVH	0	-0.826248	NO	Biotic-Inflection point
Kozakia:lactic	0	-2.33791	NO	Biotic-Inflection point
Kozakia:light wood	1.60171	-4.62332	NO	Biotic-Inflection point
Kozakia:musty	0	-1.18064	NO	Biotic-Inflection point
Kozakia:nut flesh	12.4509	-3.45528	NO	Biotic-Inflection point
Kozakia:nut skins	4.76973	-0.36867	NO	Biotic-Inflection point
Kozakia:OFRF	0	-1.43275	NO	Biotic-Inflection point
Kozakia:orange blossom	2.23687	-2.43152	NO	Biotic-Inflection point
Kozakia:overripe	5.6931	-3.6764	NO	Biotic-Inflection point
Kozakia:savory/umami	0	-1.51299	NO	Biotic-Inflection point
Kozakia:tropical	3.83402	0.0585821	NO	Biotic-Inflection point
Kozakia:YOWF	3.04063	3.07004	YES	Biotic-Inflection point
Lactobacillus:acetic	3.84031	-1.06751	NO	Biotic-Inflection point
Lactobacillus:astringency	0	1.07722	YES	Biotic-Inflection point
Lactobacillus:berry	3.0929	-1.47033	NO	Biotic-Inflection point
Lactobacillus:bitterness	5.5756	-0.89563	NO	Biotic-Inflection point
Lactobacillus:brown	0.52767	-2.14262	NO	Biotic-Inflection point
Lactobacillus:caramel/panela	4.84388	-2.81376	NO	Biotic-Inflection point
Lactobacillus:citrus	2.94466	-3.27165	NO	Biotic-Inflection point
Lactobacillus:cocoa	0	-0.909018	NO	Biotic-Inflection point
Lactobacillus:dark	2.44e-37	0.736764	YES	Biotic-Inflection point
Lactobacillus:dark wood	4.44207	-2.58326	NO	Biotic-Inflection point
Lactobacillus:dirty/dusty	0	-2.91219	NO	Biotic-Inflection point
Lactobacillus:dried	0	-2.42342	NO	Biotic-Inflection point
Lactobacillus:flowers	4.84388	-2.06586	NO	Biotic-Inflection point
Lactobacillus:fruit	4.15784	-2.65259	NO	Biotic-Inflection point
Lactobacillus:GGVH	0	-1.75744	NO	Biotic-Inflection point
Lactobacillus:lactic	0	-2.4721	NO	Biotic-Inflection point
Lactobacillus:light wood	1.47985	-4.16065	NO	Biotic-Inflection point
Lactobacillus:musty	0	-1.7974	NO	Biotic-Inflection point
Lactobacillus:nut flesh	7.8494	-3.08943	NO	Biotic-Inflection point
Lactobacillus:nut skins	4.59005	-0.733288	NO	Biotic-Inflection point
Lactobacillus:OFRF	0	-2.25419	NO	Biotic-Inflection point
Lactobacillus:orange blossom	3.07418	-1.77154	NO	Biotic-Inflection point
Lactobacillus:overripe	4.07408	-4.7188	NO	Biotic-Inflection point
Lactobacillus:savory/umami	1.0005	0.88114	YES	Biotic-Inflection point
Lactobacillus:tropical	5.76953	-3.83649	NO	Biotic-Inflection point
Lactobacillus:YOWF	0	-1.22549	NO	Biotic-Inflection point
Pantoea:acetic	2.82088	-1.58664	NO	Biotic-Inflection point
Pantoea:astringency	0	-4.36933	NO	Biotic-Inflection point
Pantoea:berry	4.83059	-1.24068	NO	Biotic-Inflection point
Pantoea:bitterness	4.73642	5.34489	YES	Biotic-Inflection point
Pantoea:brown	6.63259	1.24573	NO	Biotic-Inflection point
Pantoea:caramel/panela	4.79554	2.08248	NO	Biotic-Inflection point
Pantoea:citrus	4.83817	0	NO	Biotic-Inflection point
Pantoea:cocoa	0	-2.79974	NO	Biotic-Inflection point
Pantoea:dark	6.00188	0.384694	NO	Biotic-Inflection point
Pantoea:dark wood	5.82063	-3.95258	NO	Biotic-Inflection point
Pantoea:dirty/dusty	6.61972	-2.69786	NO	Biotic-Inflection point
Pantoea:dried	0	0.0857265	YES	Biotic-Inflection point
Pantoea:flowers	4.79554	0.13798	NO	Biotic-Inflection point
Pantoea:fruit	5.74803	-1.90377	NO	Biotic-Inflection point
Pantoea:GGVH	0	1.47596	YES	Biotic-Inflection point
Pantoea:lactic	6.61972	-1.82362	NO	Biotic-Inflection point
Pantoea:light wood	6.456	-2.41364	NO	Biotic-Inflection point
Pantoea:musty	7.29589	-0.716699	NO	Biotic-Inflection point
Pantoea:nut flesh	2.44e-37	-3.9869	NO	Biotic-Inflection point
Pantoea:nut skins	5.8175	-4.00464	NO	Biotic-Inflection point
Pantoea:OFRF	6.00792	-0.899152	NO	Biotic-Inflection point
Pantoea:orange blossom	2.94272	-1.81537	NO	Biotic-Inflection point
Pantoea:overripe	4.6464	0	NO	Biotic-Inflection point
Pantoea:savory/umami	0	-2.53148	NO	Biotic-Inflection point
Pantoea:tropical	5.43105	-3.52586	NO	Biotic-Inflection point
Pantoea:YOWF	5.263	-1.78836	NO	Biotic-Inflection point
Pasteurella:acetic	8.72892	0.274446	NO	Biotic-Inflection point
Pasteurella:astringency	9.46105	-2.42305	NO	Biotic-Inflection point
Pasteurella:berry	6.9576	1.2412	NO	Biotic-Inflection point
Pasteurella:bitterness	4.7211	-5.6139	NO	Biotic-Inflection point
Pasteurella:brown	6.3042	6.52343	YES	Biotic-Inflection point
Pasteurella:caramel/panela	6.87392	-0.38507	NO	Biotic-Inflection point
Pasteurella:citrus	6.54533	-1.97935	NO	Biotic-Inflection point
Pasteurella:cocoa	9.44754	-1.04148	NO	Biotic-Inflection point
Pasteurella:dark	6.20158	1.97344	NO	Biotic-Inflection point
Pasteurella:dark wood	6.03706	1.34382	NO	Biotic-Inflection point
Pasteurella:dirty/dusty	5.98516	-1.7511	NO	Biotic-Inflection point
Pasteurella:dried	9.6281	-1.73983	NO	Biotic-Inflection point
Pasteurella:flowers	6.87392	2.39941	NO	Biotic-Inflection point
Pasteurella:fruit	6.16397	-1.65551	NO	Biotic-Inflection point
Pasteurella:GGVH	0	-3.11472	NO	Biotic-Inflection point
Pasteurella:lactic	5.98516	-0.283066	NO	Biotic-Inflection point
Pasteurella:light wood	5.12476	0	NO	Biotic-Inflection point
Pasteurella:musty	5.91541	-0.7989	NO	Biotic-Inflection point
Pasteurella:nut flesh	9.63e-38	-3.98854	NO	Biotic-Inflection point
Pasteurella:nut skins	6.33091	-2.49652	NO	Biotic-Inflection point
Pasteurella:OFRF	5.91112	-0.571228	NO	Biotic-Inflection point
Pasteurella:orange blossom	8.43797	2.10945	NO	Biotic-Inflection point
Pasteurella:overripe	0	-2.39758	NO	Biotic-Inflection point
Pasteurella:savory/umami	10.4919	-0.142965	NO	Biotic-Inflection point
Pasteurella:tropical	7.12297	-2.26429	NO	Biotic-Inflection point
Pasteurella:YOWF	6.81666	-1.5326	NO	Biotic-Inflection point
Pectobacterium:acetic	3.05013	-2.2143	NO	Biotic-Inflection point
Pectobacterium:astringency	1.0005	-0.016588	NO	Biotic-Inflection point
Pectobacterium:berry	5.69234	-2.75102	NO	Biotic-Inflection point
Pectobacterium:bitterness	4.62876	-3.31003	NO	Biotic-Inflection point
Pectobacterium:brown	6.25333	-1.18002	NO	Biotic-Inflection point
Pectobacterium:caramel/panela	5.67834	3.04093	NO	Biotic-Inflection point
Pectobacterium:citrus	4.71292	0.898524	NO	Biotic-Inflection point
Pectobacterium:cocoa	0	-3.84119	NO	Biotic-Inflection point
Pectobacterium:dark	6.06835	-2.22951	NO	Biotic-Inflection point
Pectobacterium:dark wood	0	-2.2775	NO	Biotic-Inflection point
Pectobacterium:dirty/dusty	5.44698	3.00899	NO	Biotic-Inflection point
Pectobacterium:dried	0	-1.62691	NO	Biotic-Inflection point
Pectobacterium:flowers	5.67834	-1.15621	NO	Biotic-Inflection point
Pectobacterium:fruit	0	0.850999	YES	Biotic-Inflection point
Pectobacterium:GGVH	-2.22e-20	7.05204	YES	Biotic-Inflection point
Pectobacterium:lactic	5.44698	1.61823	NO	Biotic-Inflection point
Pectobacterium:light wood	0	-2.43302	NO	Biotic-Inflection point
Pectobacterium:musty	5.96642	1.91441	NO	Biotic-Inflection point
Pectobacterium:nut flesh	2.73e-37	-3.05504	NO	Biotic-Inflection point
Pectobacterium:nut skins	4.84999	-3.87383	NO	Biotic-Inflection point
Pectobacterium:OFRF	5.70341	1.48998	NO	Biotic-Inflection point
Pectobacterium:orange blossom	3.08941	-3.30438	NO	Biotic-Inflection point
Pectobacterium:overripe	5.31391	-0.545754	NO	Biotic-Inflection point
Pectobacterium:savory/umami	0	-1.8874	NO	Biotic-Inflection point
Pectobacterium:tropical	5.01835	-0.00687737	NO	Biotic-Inflection point
Pectobacterium:YOWF	0	-1.08948	NO	Biotic-Inflection point
Saccharomyces:acetic	8.20321	-2.85682	NO	Biotic-Inflection point
Saccharomyces:astringency	0	0.35362	YES	Biotic-Inflection point
Saccharomyces:berry	6.63606	-4.15853	NO	Biotic-Inflection point
Saccharomyces:bitterness	4.98194	-0.330222	NO	Biotic-Inflection point
Saccharomyces:brown	6.06968	0.34874	NO	Biotic-Inflection point
Saccharomyces:caramel/panela	5.77804	-4.76389	NO	Biotic-Inflection point
Saccharomyces:citrus	6.11014	3.17828	NO	Biotic-Inflection point
Saccharomyces:cocoa	8.85017	-0.0932276	NO	Biotic-Inflection point
Saccharomyces:dark	5.22348	4.73329	YES	Biotic-Inflection point
Saccharomyces:dark wood	5.63777	-3.29856	NO	Biotic-Inflection point
Saccharomyces:dirty/dusty	6.0143	-1.68313	NO	Biotic-Inflection point
Saccharomyces:dried	0	3.53006	YES	Biotic-Inflection point
Saccharomyces:flowers	5.77804	-1.65465	NO	Biotic-Inflection point
Saccharomyces:fruit	6.70713	-2.50347	NO	Biotic-Inflection point
Saccharomyces:GGVH	3.85e-37	-2.53464	NO	Biotic-Inflection point
Saccharomyces:lactic	6.0143	-3.38379	NO	Biotic-Inflection point
Saccharomyces:light wood	5.01986	-0.298107	NO	Biotic-Inflection point
Saccharomyces:musty	6.09275	-1.73582	NO	Biotic-Inflection point
Saccharomyces:nut flesh	1.28e-37	-2.79152	NO	Biotic-Inflection point
Saccharomyces:nut skins	6.11283	-4.15284	NO	Biotic-Inflection point
Saccharomyces:OFRF	6.2417	-2.83317	NO	Biotic-Inflection point
Saccharomyces:orange blossom	9.15144	-2.7223	NO	Biotic-Inflection point
Saccharomyces:overripe	0	-3.29559	NO	Biotic-Inflection point
Saccharomyces:savory/umami	10.2993	-4.69759	NO	Biotic-Inflection point
Saccharomyces:tropical	5.85641	-1.98945	NO	Biotic-Inflection point
Saccharomyces:YOWF	5.02006	-1.14758	NO	Biotic-Inflection point
Salmonella:acetic	4.02736	-1.56234	NO	Biotic-Inflection point
Salmonella:astringency	1.0005	1.87535	YES	Biotic-Inflection point
Salmonella:berry	5.33606	-3.2103	NO	Biotic-Inflection point
Salmonella:bitterness	4.4979	2.71031	NO	Biotic-Inflection point
Salmonella:brown	6.53024	-0.983104	NO	Biotic-Inflection point
Salmonella:caramel/panela	6.05385	-1.04535	NO	Biotic-Inflection point
Salmonella:citrus	4.15264	-1.27511	NO	Biotic-Inflection point
Salmonella:cocoa	0	0.274312	YES	Biotic-Inflection point
Salmonella:dark	6.36616	1.35084	NO	Biotic-Inflection point
Salmonella:dark wood	5.64296	0.51531	NO	Biotic-Inflection point
Salmonella:dirty/dusty	5.78853	-3.3547	NO	Biotic-Inflection point
Salmonella:dried	1.0005	1.4087	YES	Biotic-Inflection point
Salmonella:flowers	6.05385	1.41389	NO	Biotic-Inflection point
Salmonella:fruit	5.73352	-0.00952912	NO	Biotic-Inflection point
Salmonella:GGVH	0	-2.35084	NO	Biotic-Inflection point
Salmonella:lactic	5.78853	-3.8325	NO	Biotic-Inflection point
Salmonella:light wood	5.81005	0.211971	NO	Biotic-Inflection point
Salmonella:musty	6.8765	-1.97105	NO	Biotic-Inflection point
Salmonella:nut flesh	1.77e-37	-3.24505	NO	Biotic-Inflection point
Salmonella:nut skins	6.42893	-3.15257	NO	Biotic-Inflection point
Salmonella:OFRF	5.34004	-3.06245	NO	Biotic-Inflection point
Salmonella:orange blossom	3.20702	3.50599	YES	Biotic-Inflection point
Salmonella:overripe	5.21163	0	NO	Biotic-Inflection point
Salmonella:savory/umami	0	-1.89914	NO	Biotic-Inflection point
Salmonella:tropical	5.31124	-0.752458	NO	Biotic-Inflection point
Salmonella:YOWF	6.32931	1.37294	NO	Biotic-Inflection point
Tatumella:acetic	4.09247	0.807923	NO	Biotic-Inflection point
Tatumella:astringency	0	-2.59239	NO	Biotic-Inflection point
Tatumella:berry	4.89274	-3.114	NO	Biotic-Inflection point
Tatumella:bitterness	6.19431	0.384755	NO	Biotic-Inflection point
Tatumella:brown	5.59733	0.43546	NO	Biotic-Inflection point
Tatumella:caramel/panela	7.10139	-3.53457	NO	Biotic-Inflection point
Tatumella:citrus	5.08421	-0.419436	NO	Biotic-Inflection point
Tatumella:cocoa	0	6.76215	YES	Biotic-Inflection point
Tatumella:dark	6.58861	-2.70953	NO	Biotic-Inflection point
Tatumella:dark wood	5.87979	10.8944	YES	Biotic-Inflection point
Tatumella:dirty/dusty	6.10609	-3.5422	NO	Biotic-Inflection point
Tatumella:dried	1.64369	-1.62028	NO	Biotic-Inflection point
Tatumella:flowers	7.10139	-3.33057	NO	Biotic-Inflection point
Tatumella:fruit	6.04119	-2.18472	NO	Biotic-Inflection point
Tatumella:GGVH	9.63962	-2.22652	NO	Biotic-Inflection point
Tatumella:lactic	6.10609	-2.51877	NO	Biotic-Inflection point
Tatumella:light wood	7.21033	2.90193	NO	Biotic-Inflection point
Tatumella:musty	5.94077	-2.91923	NO	Biotic-Inflection point
Tatumella:nut flesh	8.38913	-2.26911	NO	Biotic-Inflection point
Tatumella:nut skins	6.33994	-3.95006	NO	Biotic-Inflection point
Tatumella:OFRF	6.34009	-0.991024	NO	Biotic-Inflection point
Tatumella:orange blossom	3.50094	-1.9289	NO	Biotic-Inflection point
Tatumella:overripe	5.47123	3.01118	NO	Biotic-Inflection point
Tatumella:savory/umami	0	-4.18979	NO	Biotic-Inflection point
Tatumella:tropical	6.65065	3.94713	NO	Biotic-Inflection point
Tatumella:YOWF	7.16934	-3.93112	NO	Biotic-Inflection point
Torulaspora:acetic	8.31031	-4.66603	NO	Biotic-Inflection point
Torulaspora:astringency	10.0738	-0.347517	NO	Biotic-Inflection point
Torulaspora:berry	5.80879	-1.26243	NO	Biotic-Inflection point
Torulaspora:bitterness	4.61417	-1.32351	NO	Biotic-Inflection point
Torulaspora:brown	4.47951	6.62245	YES	Biotic-Inflection point
Torulaspora:caramel/panela	5.36549	-2.10541	NO	Biotic-Inflection point
Torulaspora:citrus	7.82471	0.957803	NO	Biotic-Inflection point
Torulaspora:cocoa	10.6961	3.92021	NO	Biotic-Inflection point
Torulaspora:dark	4.44294	-1.01279	NO	Biotic-Inflection point
Torulaspora:dark wood	6.78496	1.86278	NO	Biotic-Inflection point
Torulaspora:dirty/dusty	5.43533	-0.984489	NO	Biotic-Inflection point
Torulaspora:dried	10.2485	2.79159	NO	Biotic-Inflection point
Torulaspora:flowers	5.36549	2.30318	NO	Biotic-Inflection point
Torulaspora:fruit	6.68915	2.04514	NO	Biotic-Inflection point
Torulaspora:GGVH	0	-3.03651	NO	Biotic-Inflection point
Torulaspora:lactic	5.43533	-1.36103	NO	Biotic-Inflection point
Torulaspora:light wood	4.31258	0.534689	NO	Biotic-Inflection point
Torulaspora:musty	5.28957	-1.43351	NO	Biotic-Inflection point
Torulaspora:nut flesh	3.31e-37	-0.932553	NO	Biotic-Inflection point
Torulaspora:nut skins	6.39221	2.22804	NO	Biotic-Inflection point
Torulaspora:OFRF	6.26536	1.11971	NO	Biotic-Inflection point
Torulaspora:orange blossom	8.53134	5.86438	NO	Biotic-Inflection point
Torulaspora:overripe	5.95963	0	NO	Biotic-Inflection point
Torulaspora:savory/umami	9.36521	-0.204228	NO	Biotic-Inflection point
Torulaspora:tropical	5.97244	0.553824	NO	Biotic-Inflection point
Torulaspora:YOWF	4.97817	-3.05268	NO	Biotic-Inflection point
Acetobacter:acetic	4.77616	-2.10445	NO	Biotic-Area under curve
Acetobacter:astringency	0	0.633903	YES	Biotic-Area under curve
Acetobacter:berry	5.71429	0.949627	NO	Biotic-Area under curve
Acetobacter:bitterness	5.12587	2.7091	NO	Biotic-Area under curve
Acetobacter:brown	5.21023	-2.91763	NO	Biotic-Area under curve
Acetobacter:caramel/panela	8.42036	3.4679	NO	Biotic-Area under curve
Acetobacter:citrus	6.18093	-0.377864	NO	Biotic-Area under curve
Acetobacter:cocoa	0	-3.22161	NO	Biotic-Area under curve
Acetobacter:dark	6.79136	-0.413489	NO	Biotic-Area under curve
Acetobacter:dark wood	6.41827	-0.689213	NO	Biotic-Area under curve
Acetobacter:dirty/dusty	6.98338	3.1679	NO	Biotic-Area under curve
Acetobacter:dried	0	-2.76292	NO	Biotic-Area under curve
Acetobacter:flowers	8.42036	1.02318	NO	Biotic-Area under curve
Acetobacter:fruit	4.86895	-0.519032	NO	Biotic-Area under curve
Acetobacter:GGVH	7.35413	-2.40736	NO	Biotic-Area under curve
Acetobacter:lactic	6.98338	3.00694	NO	Biotic-Area under curve
Acetobacter:light wood	0	-2.52144	NO	Biotic-Area under curve
Acetobacter:musty	0	-0.213034	NO	Biotic-Area under curve
Acetobacter:nut flesh	5.0412	-3.40962	NO	Biotic-Area under curve
Acetobacter:nut skins	5.34162	-2.74822	NO	Biotic-Area under curve
Acetobacter:OFRF	7.16512	0.913882	NO	Biotic-Area under curve
Acetobacter:orange blossom	4.2643	-1.68649	NO	Biotic-Area under curve
Acetobacter:overripe	5.01245	-0.0451223	NO	Biotic-Area under curve
Acetobacter:savory/umami	1.0005	-2.20467	NO	Biotic-Area under curve
Acetobacter:tropical	5.39308	-0.578963	NO	Biotic-Area under curve
Acetobacter:YOWF	5.73763	17.3892	YES	Biotic-Area under curve
Bacillus:acetic	0	1.51248	YES	Biotic-Area under curve
Bacillus:astringency	0	-1.37364	NO	Biotic-Area under curve
Bacillus:berry	5.08505	2.21069	NO	Biotic-Area under curve
Bacillus:bitterness	5.39118	-2.22108	NO	Biotic-Area under curve
Bacillus:brown	4.98256	-1.14535	NO	Biotic-Area under curve
Bacillus:caramel/panela	8.11575	2.09987	NO	Biotic-Area under curve
Bacillus:citrus	6.2863	1.60445	NO	Biotic-Area under curve
Bacillus:cocoa	0	-1.6295	NO	Biotic-Area under curve
Bacillus:dark	6.60217	-1.39065	NO	Biotic-Area under curve
Bacillus:dark wood	5.92907	1.10836	NO	Biotic-Area under curve
Bacillus:dirty/dusty	0	-1.13704	NO	Biotic-Area under curve
Bacillus:dried	0	11.53	YES	Biotic-Area under curve
Bacillus:flowers	8.11575	1.3744	NO	Biotic-Area under curve
Bacillus:fruit	5.85555	-0.681488	NO	Biotic-Area under curve
Bacillus:GGVH	6.39636	-2.14904	NO	Biotic-Area under curve
Bacillus:lactic	0	-2.29004	NO	Biotic-Area under curve
Bacillus:light wood	6.31319	0.10311	NO	Biotic-Area under curve
Bacillus:musty	0	-1.81204	NO	Biotic-Area under curve
Bacillus:nut flesh	5.47265	-2.97046	NO	Biotic-Area under curve
Bacillus:nut skins	5.63134	0	NO	Biotic-Area under curve
Bacillus:OFRF	7.37921	-2.34777	NO	Biotic-Area under curve
Bacillus:orange blossom	6.14146	-1.43803	NO	Biotic-Area under curve
Bacillus:overripe	4.85318	-2.24432	NO	Biotic-Area under curve
Bacillus:savory/umami	0	-1.07828	NO	Biotic-Area under curve
Bacillus:tropical	5.15186	-0.548596	NO	Biotic-Area under curve
Bacillus:YOWF	5.4397	-0.303638	NO	Biotic-Area under curve
Brenneria:acetic	2.07245	-0.849062	NO	Biotic-Area under curve
Brenneria:astringency	1.0005	-2.74867	NO	Biotic-Area under curve
Brenneria:berry	5.72454	2.10574	NO	Biotic-Area under curve
Brenneria:bitterness	5.36631	-3.41213	NO	Biotic-Area under curve
Brenneria:brown	4.63828	2.58279	NO	Biotic-Area under curve
Brenneria:caramel/panela	4.34785	1.00577	NO	Biotic-Area under curve
Brenneria:citrus	3.5089	-0.54774	NO	Biotic-Area under curve
Brenneria:cocoa	0	1.22605	YES	Biotic-Area under curve
Brenneria:dark	4.83288	-2.12634	NO	Biotic-Area under curve
Brenneria:dark wood	5.84188	-2.68854	NO	Biotic-Area under curve
Brenneria:dirty/dusty	4.92056	-3.15175	NO	Biotic-Area under curve
Brenneria:dried	0	-2.1239	NO	Biotic-Area under curve
Brenneria:flowers	4.34785	-1.72946	NO	Biotic-Area under curve
Brenneria:fruit	4.8494	-3.10209	NO	Biotic-Area under curve
Brenneria:GGVH	5.71511	-1.14361	NO	Biotic-Area under curve
Brenneria:lactic	4.92056	-2.72909	NO	Biotic-Area under curve
Brenneria:light wood	5.7211	0.893666	NO	Biotic-Area under curve
Brenneria:musty	4.1069	-1.56108	NO	Biotic-Area under curve
Brenneria:nut flesh	5.29515	-2.55151	NO	Biotic-Area under curve
Brenneria:nut skins	0	-2.11838	NO	Biotic-Area under curve
Brenneria:OFRF	4.74905	-1.70876	NO	Biotic-Area under curve
Brenneria:orange blossom	1.03224	-1.20586	NO	Biotic-Area under curve
Brenneria:overripe	6.40499	-2.64672	NO	Biotic-Area under curve
Brenneria:savory/umami	1.93e-37	3.12085	YES	Biotic-Area under curve
Brenneria:tropical	4.89524	-2.65247	NO	Biotic-Area under curve
Brenneria:YOWF	6.33061	-2.57398	NO	Biotic-Area under curve
Enterobacter:acetic	3.10638	2.23836	YES	Biotic-Area under curve
Enterobacter:astringency	0	-2.80488	NO	Biotic-Area under curve
Enterobacter:berry	6.24347	-3.35502	NO	Biotic-Area under curve
Enterobacter:bitterness	5.80291	-3.25666	NO	Biotic-Area under curve
Enterobacter:brown	5.01593	-3.22053	NO	Biotic-Area under curve
Enterobacter:caramel/panela	4.21613	-0.336615	NO	Biotic-Area under curve
Enterobacter:citrus	0	1.09512	YES	Biotic-Area under curve
Enterobacter:cocoa	1.41563	-1.16096	NO	Biotic-Area under curve
Enterobacter:dark	5.69727	-3.01878	NO	Biotic-Area under curve
Enterobacter:dark wood	5.1214	0.344232	NO	Biotic-Area under curve
Enterobacter:dirty/dusty	4.93764	-1.51411	NO	Biotic-Area under curve
Enterobacter:dried	1.0005	2.45063	YES	Biotic-Area under curve
Enterobacter:flowers	4.21613	-0.226327	NO	Biotic-Area under curve
Enterobacter:fruit	6.13339	2.04312	NO	Biotic-Area under curve
Enterobacter:GGVH	5.48208	-1.10836	NO	Biotic-Area under curve
Enterobacter:lactic	4.93764	-0.468727	NO	Biotic-Area under curve
Enterobacter:light wood	5.85249	3.74989	NO	Biotic-Area under curve
Enterobacter:musty	5.40674	1.40452	NO	Biotic-Area under curve
Enterobacter:nut flesh	6.80772	3.75789	NO	Biotic-Area under curve
Enterobacter:nut skins	4.7697	0.220763	NO	Biotic-Area under curve
Enterobacter:OFRF	5.00793	1.0005	NO	Biotic-Area under curve
Enterobacter:orange blossom	1.60169	0.885334	NO	Biotic-Area under curve
Enterobacter:overripe	5.728	-0.580057	NO	Biotic-Area under curve
Enterobacter:savory/umami	1.0005	-0.244189	NO	Biotic-Area under curve
Enterobacter:tropical	4.81223	0.693559	NO	Biotic-Area under curve
Enterobacter:YOWF	0	-0.847866	NO	Biotic-Area under curve
Escherichia:acetic	2.73514	0	NO	Biotic-Area under curve
Escherichia:astringency	0	-0.866565	NO	Biotic-Area under curve
Escherichia:berry	5.06809	-0.673711	NO	Biotic-Area under curve
Escherichia:bitterness	5.8643	-0.754311	NO	Biotic-Area under curve
Escherichia:brown	5.7767	0.286751	NO	Biotic-Area under curve
Escherichia:caramel/panela	4.83525	-0.849194	NO	Biotic-Area under curve
Escherichia:citrus	4.26554	6.34296	YES	Biotic-Area under curve
Escherichia:cocoa	0	0.481958	YES	Biotic-Area under curve
Escherichia:dark	5.63292	1.54617	NO	Biotic-Area under curve
Escherichia:dark wood	5.28518	-1.24318	NO	Biotic-Area under curve
Escherichia:dirty/dusty	4.86367	-0.979456	NO	Biotic-Area under curve
Escherichia:dried	1.4098	-2.40967	NO	Biotic-Area under curve
Escherichia:flowers	4.83525	1.31624	NO	Biotic-Area under curve
Escherichia:fruit	5.14668	-1.50417	NO	Biotic-Area under curve
Escherichia:GGVH	0	2.40652	YES	Biotic-Area under curve
Escherichia:lactic	4.86367	-2.72458	NO	Biotic-Area under curve
Escherichia:light wood	4.9227	-0.389998	NO	Biotic-Area under curve
Escherichia:musty	5.34414	-0.398067	NO	Biotic-Area under curve
Escherichia:nut flesh	5.86331	-1.79808	NO	Biotic-Area under curve
Escherichia:nut skins	5.1565	-1.54704	NO	Biotic-Area under curve
Escherichia:OFRF	4.54005	-1.71447	NO	Biotic-Area under curve
Escherichia:orange blossom	1.56228	-1.07891	NO	Biotic-Area under curve
Escherichia:overripe	6.00708	-0.894918	NO	Biotic-Area under curve
Escherichia:savory/umami	0	-2.52142	NO	Biotic-Area under curve
Escherichia:tropical	4.9635	-1.22737	NO	Biotic-Area under curve
Escherichia:YOWF	5.48398	-1.08412	NO	Biotic-Area under curve
Gluconobacter:acetic	8.09889	-0.401248	NO	Biotic-Area under curve
Gluconobacter:astringency	10.2985	3.23416	NO	Biotic-Area under curve
Gluconobacter:berry	5.48307	6.48185	YES	Biotic-Area under curve
Gluconobacter:bitterness	3.89935	1.60021	NO	Biotic-Area under curve
Gluconobacter:brown	5.12753	2.46376	NO	Biotic-Area under curve
Gluconobacter:caramel/panela	4.4801	5.74428	YES	Biotic-Area under curve
Gluconobacter:citrus	5.9452	2.20601	NO	Biotic-Area under curve
Gluconobacter:cocoa	9.21033	3.42615	NO	Biotic-Area under curve
Gluconobacter:dark	4.48147	-0.0840932	NO	Biotic-Area under curve
Gluconobacter:dark wood	5.10721	1.19183	NO	Biotic-Area under curve
Gluconobacter:dirty/dusty	4.79397	4.80336	YES	Biotic-Area under curve
Gluconobacter:dried	9.72075	1.97445	NO	Biotic-Area under curve
Gluconobacter:flowers	4.4801	10.5717	YES	Biotic-Area under curve
Gluconobacter:fruit	5.21618	3.2178	NO	Biotic-Area under curve
Gluconobacter:GGVH	0	1.61357	YES	Biotic-Area under curve
Gluconobacter:lactic	4.79397	5.68249	YES	Biotic-Area under curve
Gluconobacter:light wood	4.65366	0.677334	NO	Biotic-Area under curve
Gluconobacter:musty	5.44361	1.92434	NO	Biotic-Area under curve
Gluconobacter:nut flesh	-1.11e-20	-3.27008	NO	Biotic-Area under curve
Gluconobacter:nut skins	5.46585	0.140185	NO	Biotic-Area under curve
Gluconobacter:OFRF	4.52159	-0.432826	NO	Biotic-Area under curve
Gluconobacter:orange blossom	9.44483	-0.963262	NO	Biotic-Area under curve
Gluconobacter:overripe	0	-1.17076	NO	Biotic-Area under curve
Gluconobacter:savory/umami	9.75908	-0.434435	NO	Biotic-Area under curve
Gluconobacter:tropical	5.43908	-0.604695	NO	Biotic-Area under curve
Gluconobacter:YOWF	4.43757	9.41663	YES	Biotic-Area under curve
Klebsiella:acetic	2.15968	-1.41847	NO	Biotic-Area under curve
Klebsiella:astringency	0	0.0423505	YES	Biotic-Area under curve
Klebsiella:berry	0	-3.08073	NO	Biotic-Area under curve
Klebsiella:bitterness	5.2745	-6.10657	NO	Biotic-Area under curve
Klebsiella:brown	4.94741	-3.48845	NO	Biotic-Area under curve
Klebsiella:caramel/panela	5.02218	-4.59942	NO	Biotic-Area under curve
Klebsiella:citrus	3.81122	-1.67074	NO	Biotic-Area under curve
Klebsiella:cocoa	1.0005	2.65167	YES	Biotic-Area under curve
Klebsiella:dark	5.14326	-5.77715	NO	Biotic-Area under curve
Klebsiella:dark wood	5.69275	3.82374	NO	Biotic-Area under curve
Klebsiella:dirty/dusty	4.87932	0.465812	NO	Biotic-Area under curve
Klebsiella:dried	0	-3.33368	NO	Biotic-Area under curve
Klebsiella:flowers	5.02218	-0.305498	NO	Biotic-Area under curve
Klebsiella:fruit	5.32975	2.83169	NO	Biotic-Area under curve
Klebsiella:GGVH	0	1.09833	YES	Biotic-Area under curve
Klebsiella:lactic	4.87932	-0.986913	NO	Biotic-Area under curve
Klebsiella:light wood	0	5.57145	YES	Biotic-Area under curve
Klebsiella:musty	5.95456	0.102109	NO	Biotic-Area under curve
Klebsiella:nut flesh	4.88576	6.69746	YES	Biotic-Area under curve
Klebsiella:nut skins	0	0.0748381	YES	Biotic-Area under curve
Klebsiella:OFRF	4.79468	4.09455	YES	Biotic-Area under curve
Klebsiella:orange blossom	1.65386	6.92432	YES	Biotic-Area under curve
Klebsiella:overripe	6.21997	6.34996	YES	Biotic-Area under curve
Klebsiella:savory/umami	3.85e-37	2.50969	YES	Biotic-Area under curve
Klebsiella:tropical	5.83425	1.76009	NO	Biotic-Area under curve
Klebsiella:YOWF	5.90967	-2.40802	NO	Biotic-Area under curve
Komagataeibacter:acetic	0	3.79205	YES	Biotic-Area under curve
Komagataeibacter:astringency	9.9534	-0.644897	NO	Biotic-Area under curve
Komagataeibacter:berry	0	-2.28733	NO	Biotic-Area under curve
Komagataeibacter:bitterness	4.24658	-2.1973	NO	Biotic-Area under curve
Komagataeibacter:brown	1.87921	-4.65052	NO	Biotic-Area under curve
Komagataeibacter:caramel/panela	2.73488	-2.71166	NO	Biotic-Area under curve
Komagataeibacter:citrus	5.57657	-0.0799398	NO	Biotic-Area under curve
Komagataeibacter:cocoa	9.84379	-1.63136	NO	Biotic-Area under curve
Komagataeibacter:dark	2.57e-37	-2.17523	NO	Biotic-Area under curve
Komagataeibacter:dark wood	0.979478	6.56405	YES	Biotic-Area under curve
Komagataeibacter:dirty/dusty	0	0.935897	YES	Biotic-Area under curve
Komagataeibacter:dried	0	-2.1421	NO	Biotic-Area under curve
Komagataeibacter:flowers	2.73488	6.52132	YES	Biotic-Area under curve
Komagataeibacter:fruit	4.78919	5.44051	YES	Biotic-Area under curve
Komagataeibacter:GGVH	7.14059	7.31985	YES	Biotic-Area under curve
Komagataeibacter:lactic	0	-0.985009	NO	Biotic-Area under curve
Komagataeibacter:light wood	2.91716	12.0567	YES	Biotic-Area under curve
Komagataeibacter:musty	0	3.63351	YES	Biotic-Area under curve
Komagataeibacter:nut flesh	5.7067	6.83662	YES	Biotic-Area under curve
Komagataeibacter:nut skins	0.0724176	0.445566	YES	Biotic-Area under curve
Komagataeibacter:OFRF	0	2.84116	YES	Biotic-Area under curve
Komagataeibacter:orange blossom	10.3108	9.1151	YES	Biotic-Area under curve
Komagataeibacter:overripe	3.06862	6.887	YES	Biotic-Area under curve
Komagataeibacter:savory/umami	0	-2.81793	NO	Biotic-Area under curve
Komagataeibacter:tropical	2.66218	4.5423	YES	Biotic-Area under curve
Komagataeibacter:YOWF	1.30304	-1.93721	NO	Biotic-Area under curve
Kozakia:acetic	2.3341	-3.10791	NO	Biotic-Area under curve
Kozakia:astringency	0	-2.82116	NO	Biotic-Area under curve
Kozakia:berry	5.24118	-1.73008	NO	Biotic-Area under curve
Kozakia:bitterness	5.09767	-1.52702	NO	Biotic-Area under curve
Kozakia:brown	5.34587	-4.0041	NO	Biotic-Area under curve
Kozakia:caramel/panela	4.66982	-2.27882	NO	Biotic-Area under curve
Kozakia:citrus	3.59511	-0.170895	NO	Biotic-Area under curve
Kozakia:cocoa	0	-0.198085	NO	Biotic-Area under curve
Kozakia:dark	0	0.040663	YES	Biotic-Area under curve
Kozakia:dark wood	5.99588	-3.47752	NO	Biotic-Area under curve
Kozakia:dirty/dusty	4.32506	-2.3604	NO	Biotic-Area under curve
Kozakia:dried	0	-2.68162	NO	Biotic-Area under curve
Kozakia:flowers	4.66982	1.08407	NO	Biotic-Area under curve
Kozakia:fruit	3.89276	-2.41304	NO	Biotic-Area under curve
Kozakia:GGVH	5.06785	2.84023	NO	Biotic-Area under curve
Kozakia:lactic	4.32506	-1.74216	NO	Biotic-Area under curve
Kozakia:light wood	4.97177	-1.46628	NO	Biotic-Area under curve
Kozakia:musty	4.92135	-1.70184	NO	Biotic-Area under curve
Kozakia:nut flesh	6.41243	1.00237	NO	Biotic-Area under curve
Kozakia:nut skins	6.33179	2.78893	NO	Biotic-Area under curve
Kozakia:OFRF	5.80775	-1.74686	NO	Biotic-Area under curve
Kozakia:orange blossom	2.2499	-0.943402	NO	Biotic-Area under curve
Kozakia:overripe	5.19147	-1.0568	NO	Biotic-Area under curve
Kozakia:savory/umami	0	-3.15546	NO	Biotic-Area under curve
Kozakia:tropical	4.52078	-1.15428	NO	Biotic-Area under curve
Kozakia:YOWF	5.23579	0.381462	NO	Biotic-Area under curve
Lactobacillus:acetic	4.58199	-2.58508	NO	Biotic-Area under curve
Lactobacillus:astringency	0	-3.36071	NO	Biotic-Area under curve
Lactobacillus:berry	5.18477	-0.501805	NO	Biotic-Area under curve
Lactobacillus:bitterness	5.74803	-1.43447	NO	Biotic-Area under curve
Lactobacillus:brown	5.51998	-1.10434	NO	Biotic-Area under curve
Lactobacillus:caramel/panela	7.83935	-2.15716	NO	Biotic-Area under curve
Lactobacillus:citrus	6.18475	2.69927	NO	Biotic-Area under curve
Lactobacillus:cocoa	0	-1.58876	NO	Biotic-Area under curve
Lactobacillus:dark	5.7038	1.96614	NO	Biotic-Area under curve
Lactobacillus:dark wood	4.97897	-1.99147	NO	Biotic-Area under curve
Lactobacillus:dirty/dusty	6.90996	-1.29311	NO	Biotic-Area under curve
Lactobacillus:dried	0	-2.35567	NO	Biotic-Area under curve
Lactobacillus:flowers	7.83935	-1.09049	NO	Biotic-Area under curve
Lactobacillus:fruit	5.79986	-2.1429	NO	Biotic-Area under curve
Lactobacillus:GGVH	6.44068	-3.21171	NO	Biotic-Area under curve
Lactobacillus:lactic	6.90996	-0.749007	NO	Biotic-Area under curve
Lactobacillus:light wood	0	-2.67928	NO	Biotic-Area under curve
Lactobacillus:musty	0	-1.24614	NO	Biotic-Area under curve
Lactobacillus:nut flesh	5.70085	-0.310953	NO	Biotic-Area under curve
Lactobacillus:nut skins	5.38871	-1.34168	NO	Biotic-Area under curve
Lactobacillus:OFRF	6.77039	-3.02521	NO	Biotic-Area under curve
Lactobacillus:orange blossom	4.90012	-1.90618	NO	Biotic-Area under curve
Lactobacillus:overripe	4.51086	-3.48516	NO	Biotic-Area under curve
Lactobacillus:savory/umami	0	-0.130984	NO	Biotic-Area under curve
Lactobacillus:tropical	5.06494	-1.83902	NO	Biotic-Area under curve
Lactobacillus:YOWF	4.59939	-1.61134	NO	Biotic-Area under curve
Pantoea:acetic	7.25835	2.49958	NO	Biotic-Area under curve
Pantoea:astringency	10.3841	-3.8469	NO	Biotic-Area under curve
Pantoea:berry	5.26404	-3.01103	NO	Biotic-Area under curve
Pantoea:bitterness	4.0854	-1.67587	NO	Biotic-Area under curve
Pantoea:brown	5.34027	3.49966	NO	Biotic-Area under curve
Pantoea:caramel/panela	5.42178	-4.13764	NO	Biotic-Area under curve
Pantoea:citrus	6.14153	0.802796	NO	Biotic-Area under curve
Pantoea:cocoa	0	2.57092	YES	Biotic-Area under curve
Pantoea:dark	4.66887	-2.79461	NO	Biotic-Area under curve
Pantoea:dark wood	4.74988	-1.78825	NO	Biotic-Area under curve
Pantoea:dirty/dusty	4.48419	0	NO	Biotic-Area under curve
Pantoea:dried	0	-2.02751	NO	Biotic-Area under curve
Pantoea:flowers	5.42178	-4.43724	NO	Biotic-Area under curve
Pantoea:fruit	5.09828	-3.76441	NO	Biotic-Area under curve
Pantoea:GGVH	0	-0.773513	NO	Biotic-Area under curve
Pantoea:lactic	4.48419	-3.27891	NO	Biotic-Area under curve
Pantoea:light wood	4.36035	-1.76596	NO	Biotic-Area under curve
Pantoea:musty	0	1.15926	YES	Biotic-Area under curve
Pantoea:nut flesh	1.6e-37	1.7946	YES	Biotic-Area under curve
Pantoea:nut skins	5.97019	-3.56325	NO	Biotic-Area under curve
Pantoea:OFRF	5.13906	-0.713035	NO	Biotic-Area under curve
Pantoea:orange blossom	9.2266	-0.445532	NO	Biotic-Area under curve
Pantoea:overripe	5.06367	-2.35671	NO	Biotic-Area under curve
Pantoea:savory/umami	9.18523	1.33656	NO	Biotic-Area under curve
Pantoea:tropical	5.52961	0.602509	NO	Biotic-Area under curve
Pantoea:YOWF	4.97338	-1.95478	NO	Biotic-Area under curve
Pasteurella:acetic	2.16864	0	NO	Biotic-Area under curve
Pasteurella:astringency	0	1.15494	YES	Biotic-Area under curve
Pasteurella:berry	0	1.61415	YES	Biotic-Area under curve
Pasteurella:bitterness	5.53703	0.216007	NO	Biotic-Area under curve
Pasteurella:brown	5.69795	2.44129	NO	Biotic-Area under curve
Pasteurella:caramel/panela	4.16731	0.0479069	NO	Biotic-Area under curve
Pasteurella:citrus	4.30352	6.62386	YES	Biotic-Area under curve
Pasteurella:cocoa	0	5.3549	YES	Biotic-Area under curve
Pasteurella:dark	0	-1.50601	NO	Biotic-Area under curve
Pasteurella:dark wood	5.41644	7.69329	YES	Biotic-Area under curve
Pasteurella:dirty/dusty	4.81139	1.1841	NO	Biotic-Area under curve
Pasteurella:dried	0	-1.92316	NO	Biotic-Area under curve
Pasteurella:flowers	4.16731	6.34749	YES	Biotic-Area under curve
Pasteurella:fruit	5.58092	3.9717	YES	Biotic-Area under curve
Pasteurella:GGVH	5.19758	1.0071	NO	Biotic-Area under curve
Pasteurella:lactic	4.81139	-0.114735	NO	Biotic-Area under curve
Pasteurella:light wood	0	3.78759	YES	Biotic-Area under curve
Pasteurella:musty	4.70026	0.0504098	NO	Biotic-Area under curve
Pasteurella:nut flesh	5.56756	-1.59714	NO	Biotic-Area under curve
Pasteurella:nut skins	5.42074	0	NO	Biotic-Area under curve
Pasteurella:OFRF	4.79236	1.26154	NO	Biotic-Area under curve
Pasteurella:orange blossom	2.2278	9.55697	YES	Biotic-Area under curve
Pasteurella:overripe	6.14043	2.56652	NO	Biotic-Area under curve
Pasteurella:savory/umami	0	15.0615	YES	Biotic-Area under curve
Pasteurella:tropical	4.51216	8.03706	YES	Biotic-Area under curve
Pasteurella:YOWF	0	-0.656684	NO	Biotic-Area under curve
Pectobacterium:acetic	7.37799	-1.46432	NO	Biotic-Area under curve
Pectobacterium:astringency	9.7897	6.76683	NO	Biotic-Area under curve
Pectobacterium:berry	4.69936	-0.373651	NO	Biotic-Area under curve
Pectobacterium:bitterness	5.24869	-3.05624	NO	Biotic-Area under curve
Pectobacterium:brown	6.27775	-1.51642	NO	Biotic-Area under curve
Pectobacterium:caramel/panela	4.63224	-2.60233	NO	Biotic-Area under curve
Pectobacterium:citrus	5.95699	-1.39926	NO	Biotic-Area under curve
Pectobacterium:cocoa	0	-1.16259	NO	Biotic-Area under curve
Pectobacterium:dark	4.85675	-2.78531	NO	Biotic-Area under curve
Pectobacterium:dark wood	5.18153	0.0238038	NO	Biotic-Area under curve
Pectobacterium:dirty/dusty	4.75833	-3.69237	NO	Biotic-Area under curve
Pectobacterium:dried	9.58403	-2.52646	NO	Biotic-Area under curve
Pectobacterium:flowers	4.63224	-2.28623	NO	Biotic-Area under curve
Pectobacterium:fruit	5.98325	-1.47814	NO	Biotic-Area under curve
Pectobacterium:GGVH	1.0005	-2.15315	NO	Biotic-Area under curve
Pectobacterium:lactic	4.75833	-2.77219	NO	Biotic-Area under curve
Pectobacterium:light wood	4.93439	0.115491	NO	Biotic-Area under curve
Pectobacterium:musty	4.26894	-1.05844	NO	Biotic-Area under curve
Pectobacterium:nut flesh	3.85e-38	0.19655	YES	Biotic-Area under curve
Pectobacterium:nut skins	5.83202	-1.58211	NO	Biotic-Area under curve
Pectobacterium:OFRF	4.37859	-2.37832	NO	Biotic-Area under curve
Pectobacterium:orange blossom	9.04368	3.21847	NO	Biotic-Area under curve
Pectobacterium:overripe	5.54741	-2.03901	NO	Biotic-Area under curve
Pectobacterium:savory/umami	9.53846	2.91543	NO	Biotic-Area under curve
Pectobacterium:tropical	5.69722	-2.45782	NO	Biotic-Area under curve
Pectobacterium:YOWF	5.28441	-3.22036	NO	Biotic-Area under curve
Saccharomyces:acetic	6.86065	9.24568	YES	Biotic-Area under curve
Saccharomyces:astringency	8.71014	-1.48311	NO	Biotic-Area under curve
Saccharomyces:berry	5.60318	-3.28796	NO	Biotic-Area under curve
Saccharomyces:bitterness	3.34283	-3.85969	NO	Biotic-Area under curve
Saccharomyces:brown	6.165	2.16044	NO	Biotic-Area under curve
Saccharomyces:caramel/panela	4.57372	-0.719566	NO	Biotic-Area under curve
Saccharomyces:citrus	5.57899	7.60405	YES	Biotic-Area under curve
Saccharomyces:cocoa	0	3.39171	YES	Biotic-Area under curve
Saccharomyces:dark	4.94594	-1.09603	NO	Biotic-Area under curve
Saccharomyces:dark wood	4.54539	0.0556682	NO	Biotic-Area under curve
Saccharomyces:dirty/dusty	4.50972	0.765156	NO	Biotic-Area under curve
Saccharomyces:dried	0	-1.13847	NO	Biotic-Area under curve
Saccharomyces:flowers	4.57372	-1.21301	NO	Biotic-Area under curve
Saccharomyces:fruit	5.32434	1.87855	NO	Biotic-Area under curve
Saccharomyces:GGVH	0	-2.86163	NO	Biotic-Area under curve
Saccharomyces:lactic	4.50972	-0.189097	NO	Biotic-Area under curve
Saccharomyces:light wood	4.17427	2.60265	NO	Biotic-Area under curve
Saccharomyces:musty	0	-2.56082	NO	Biotic-Area under curve
Saccharomyces:nut flesh	0	1.08116	YES	Biotic-Area under curve
Saccharomyces:nut skins	4.95584	-2.1775	NO	Biotic-Area under curve
Saccharomyces:OFRF	4.89032	-2.5109	NO	Biotic-Area under curve
Saccharomyces:orange blossom	9.31154	1.3155	NO	Biotic-Area under curve
Saccharomyces:overripe	4.3915	8.31227	YES	Biotic-Area under curve
Saccharomyces:savory/umami	9.44192	1.15897	NO	Biotic-Area under curve
Saccharomyces:tropical	5.53592	8.70494	YES	Biotic-Area under curve
Saccharomyces:YOWF	0	-1.23491	NO	Biotic-Area under curve
Salmonella:acetic	2.1994	0.234866	NO	Biotic-Area under curve
Salmonella:astringency	0	2.33383	YES	Biotic-Area under curve
Salmonella:berry	5.09822	-2.22668	NO	Biotic-Area under curve
Salmonella:bitterness	5.30658	-3.77921	NO	Biotic-Area under curve
Salmonella:brown	4.85727	-0.812755	NO	Biotic-Area under curve
Salmonella:caramel/panela	4.60113	-1.81237	NO	Biotic-Area under curve
Salmonella:citrus	3.29807	-0.509646	NO	Biotic-Area under curve
Salmonella:cocoa	0	-3.02386	NO	Biotic-Area under curve
Salmonella:dark	5.10183	-0.143514	NO	Biotic-Area under curve
Salmonella:dark wood	5.23548	-1.27313	NO	Biotic-Area under curve
Salmonella:dirty/dusty	5.43276	-1.11044	NO	Biotic-Area under curve
Salmonella:dried	0	-2.3619	NO	Biotic-Area under curve
Salmonella:flowers	4.60113	-3.18253	NO	Biotic-Area under curve
Salmonella:fruit	5.47471	0.414812	NO	Biotic-Area under curve
Salmonella:GGVH	5.76328	-1.87149	NO	Biotic-Area under curve
Salmonella:lactic	5.43276	-2.56279	NO	Biotic-Area under curve
Salmonella:light wood	5.25811	-0.541356	NO	Biotic-Area under curve
Salmonella:musty	3.96331	-1.11758	NO	Biotic-Area under curve
Salmonella:nut flesh	6.18954	4.52839	YES	Biotic-Area under curve
Salmonella:nut skins	5.05921	-1.99298	NO	Biotic-Area under curve
Salmonella:OFRF	5.14536	-1.99745	NO	Biotic-Area under curve
Salmonella:orange blossom	1.62963	1.36715	YES	Biotic-Area under curve
Salmonella:overripe	0	0.070204	YES	Biotic-Area under curve
Salmonella:savory/umami	0	-1.06091	NO	Biotic-Area under curve
Salmonella:tropical	5.39599	-0.490699	NO	Biotic-Area under curve
Salmonella:YOWF	5.19395	-3.98318	NO	Biotic-Area under curve
Tatumella:acetic	3.44395	-1.91851	NO	Biotic-Area under curve
Tatumella:astringency	1.0005	-1.31621	NO	Biotic-Area under curve
Tatumella:berry	5.79799	-1.25218	NO	Biotic-Area under curve
Tatumella:bitterness	5.81051	0.0472854	NO	Biotic-Area under curve
Tatumella:brown	5.54139	-2.93792	NO	Biotic-Area under curve
Tatumella:caramel/panela	4.41079	-1.46647	NO	Biotic-Area under curve
Tatumella:citrus	0	-0.477139	NO	Biotic-Area under curve
Tatumella:cocoa	0	0.134151	YES	Biotic-Area under curve
Tatumella:dark	4.6459	0.852204	NO	Biotic-Area under curve
Tatumella:dark wood	0	0.207173	YES	Biotic-Area under curve
Tatumella:dirty/dusty	4.83795	0.961587	NO	Biotic-Area under curve
Tatumella:dried	0	0.257143	YES	Biotic-Area under curve
Tatumella:flowers	4.41079	0.626964	NO	Biotic-Area under curve
Tatumella:fruit	4.33861	-0.566699	NO	Biotic-Area under curve
Tatumella:GGVH	5.55998	4.29701	YES	Biotic-Area under curve
Tatumella:lactic	4.83795	-0.0996673	NO	Biotic-Area under curve
Tatumella:light wood	5.11044	4.53279	YES	Biotic-Area under curve
Tatumella:musty	5.65278	1.19437	NO	Biotic-Area under curve
Tatumella:nut flesh	0	0.744209	YES	Biotic-Area under curve
Tatumella:nut skins	5.59516	-0.0761605	NO	Biotic-Area under curve
Tatumella:OFRF	5.65322	-0.0896225	NO	Biotic-Area under curve
Tatumella:orange blossom	2.28147	-2.35221	NO	Biotic-Area under curve
Tatumella:overripe	6.03358	0.566268	NO	Biotic-Area under curve
Tatumella:savory/umami	0	1.7554	YES	Biotic-Area under curve
Tatumella:tropical	4.44327	-0.33473	NO	Biotic-Area under curve
Tatumella:YOWF	5.51046	-0.283271	NO	Biotic-Area under curve
Torulaspora:acetic	2.68827	5.38252	YES	Biotic-Area under curve
Torulaspora:astringency	0	0.287835	YES	Biotic-Area under curve
Torulaspora:berry	5.0916	-1.90207	NO	Biotic-Area under curve
Torulaspora:bitterness	5.44871	-2.42309	NO	Biotic-Area under curve
Torulaspora:brown	5.08539	2.2762	NO	Biotic-Area under curve
Torulaspora:caramel/panela	4.3042	0.541145	NO	Biotic-Area under curve
Torulaspora:citrus	2.63475	11.5057	YES	Biotic-Area under curve
Torulaspora:cocoa	0	5.80299	YES	Biotic-Area under curve
Torulaspora:dark	5.9987	-1.77889	NO	Biotic-Area under curve
Torulaspora:dark wood	0	0.457774	YES	Biotic-Area under curve
Torulaspora:dirty/dusty	5.10915	0	NO	Biotic-Area under curve
Torulaspora:dried	0	-1.32716	NO	Biotic-Area under curve
Torulaspora:flowers	4.3042	0.10248	NO	Biotic-Area under curve
Torulaspora:fruit	5.59335	-1.90394	NO	Biotic-Area under curve
Torulaspora:GGVH	5.38	2.80152	NO	Biotic-Area under curve
Torulaspora:lactic	5.10915	-2.15131	NO	Biotic-Area under curve
Torulaspora:light wood	5.44385	-0.424595	NO	Biotic-Area under curve
Torulaspora:musty	4.71487	1.82249	NO	Biotic-Area under curve
Torulaspora:nut flesh	5.85886	-2.41533	NO	Biotic-Area under curve
Torulaspora:nut skins	5.89625	0.844275	NO	Biotic-Area under curve
Torulaspora:OFRF	5.97201	-1.0005	NO	Biotic-Area under curve
Torulaspora:orange blossom	0.792655	-3.17655	NO	Biotic-Area under curve
Torulaspora:overripe	5.82072	-0.428344	NO	Biotic-Area under curve
Torulaspora:savory/umami	0	-1.59992	NO	Biotic-Area under curve
Torulaspora:tropical	5.66349	4.12661	YES	Biotic-Area under curve
Torulaspora:YOWF	0	-2.33074	NO	Biotic-Area under curve
Acetobacter:acetic	6.4783	-2.43012	NO	Biotic-Initial density
Acetobacter:astringency	5.81754	0.872707	NO	Biotic-Initial density
Acetobacter:berry	7.32072	-5.00153	NO	Biotic-Initial density
Acetobacter:bitterness	4.81702	-1.90877	NO	Biotic-Initial density
Acetobacter:brown	7.36503	-1.14116	NO	Biotic-Initial density
Acetobacter:caramel/panela	7.43131	-0.382386	NO	Biotic-Initial density
Acetobacter:citrus	7.00825	-1.72459	NO	Biotic-Initial density
Acetobacter:cocoa	5.08327	0.800617	NO	Biotic-Initial density
Acetobacter:dark	0	0	NO	Biotic-Initial density
Acetobacter:dark wood	7.30013	-1.49469	NO	Biotic-Initial density
Acetobacter:dirty/dusty	7.7734	0.850333	NO	Biotic-Initial density
Acetobacter:dried	5.7464	6.95075	YES	Biotic-Initial density
Acetobacter:flowers	7.43131	-0.536091	NO	Biotic-Initial density
Acetobacter:fruit	6.9891	-0.866341	NO	Biotic-Initial density
Acetobacter:GGVH	0	-3.13203	NO	Biotic-Initial density
Acetobacter:lactic	7.7734	4.51501	NO	Biotic-Initial density
Acetobacter:light wood	6.34143	-2.43771	NO	Biotic-Initial density
Acetobacter:musty	8.92578	1.32401	NO	Biotic-Initial density
Acetobacter:nut flesh	1.6e-38	2.25173	YES	Biotic-Initial density
Acetobacter:nut skins	7.25398	-0.813163	NO	Biotic-Initial density
Acetobacter:OFRF	6.30737	-1.0605	NO	Biotic-Initial density
Acetobacter:orange blossom	5.85853	-3.3861	NO	Biotic-Initial density
Acetobacter:overripe	6.55205	2.88797	NO	Biotic-Initial density
Acetobacter:savory/umami	4.72393	-0.52844	NO	Biotic-Initial density
Acetobacter:tropical	7.0859	0.0246625	NO	Biotic-Initial density
Acetobacter:YOWF	0	-0.340269	NO	Biotic-Initial density
Bacillus:acetic	4.0884	3.81986	YES	Biotic-Initial density
Bacillus:astringency	0	1.57638	YES	Biotic-Initial density
Bacillus:berry	5.142	-2.38914	NO	Biotic-Initial density
Bacillus:bitterness	6.51804	-2.34632	NO	Biotic-Initial density
Bacillus:brown	6.53777	2.44536	NO	Biotic-Initial density
Bacillus:caramel/panela	7.38086	-3.14618	NO	Biotic-Initial density
Bacillus:citrus	4.6413	4.53685	YES	Biotic-Initial density
Bacillus:cocoa	0	8.84989	YES	Biotic-Initial density
Bacillus:dark	5.90436	0	NO	Biotic-Initial density
Bacillus:dark wood	6.61896	-0.97624	NO	Biotic-Initial density
Bacillus:dirty/dusty	6.29013	-2.8424	NO	Biotic-Initial density
Bacillus:dried	0	-0.57454	NO	Biotic-Initial density
Bacillus:flowers	7.38086	0	NO	Biotic-Initial density
Bacillus:fruit	6.99374	-3.45264	NO	Biotic-Initial density
Bacillus:GGVH	5.62868	-2.47286	NO	Biotic-Initial density
Bacillus:lactic	6.29013	-1.83443	NO	Biotic-Initial density
Bacillus:light wood	0	-2.06669	NO	Biotic-Initial density
Bacillus:musty	7.29573	-2.21441	NO	Biotic-Initial density
Bacillus:nut flesh	6.67593	-1.02071	NO	Biotic-Initial density
Bacillus:nut skins	6.74065	-3.29893	NO	Biotic-Initial density
Bacillus:OFRF	5.02578	0	NO	Biotic-Initial density
Bacillus:orange blossom	4.54159	0.774622	NO	Biotic-Initial density
Bacillus:overripe	4.60899	-0.545241	NO	Biotic-Initial density
Bacillus:savory/umami	0	0.586333	YES	Biotic-Initial density
Bacillus:tropical	6.59273	3.00674	NO	Biotic-Initial density
Bacillus:YOWF	6.41166	0.117993	NO	Biotic-Initial density
Brenneria:acetic	6.18302	2.83633	NO	Biotic-Initial density
Brenneria:astringency	4.74425	1.0506	NO	Biotic-Initial density
Brenneria:berry	7.56811	-1.86085	NO	Biotic-Initial density
Brenneria:bitterness	4.66324	-1.10364	NO	Biotic-Initial density
Brenneria:brown	7.04865	3.6432	NO	Biotic-Initial density
Brenneria:caramel/panela	7.59219	-1.01871	NO	Biotic-Initial density
Brenneria:citrus	5.23182	2.55239	NO	Biotic-Initial density
Brenneria:cocoa	5.33901	6.82828	YES	Biotic-Initial density
Brenneria:dark	5.27474	-3.06765	NO	Biotic-Initial density
Brenneria:dark wood	6.24219	0.66868	NO	Biotic-Initial density
Brenneria:dirty/dusty	6.26732	-3.31935	NO	Biotic-Initial density
Brenneria:dried	5.70719	1.34774	NO	Biotic-Initial density
Brenneria:flowers	7.59219	-1.61499	NO	Biotic-Initial density
Brenneria:fruit	0	-2.76083	NO	Biotic-Initial density
Brenneria:GGVH	1.0005	1.02942	YES	Biotic-Initial density
Brenneria:lactic	6.26732	-2.25091	NO	Biotic-Initial density
Brenneria:light wood	5.53618	0.040395	NO	Biotic-Initial density
Brenneria:musty	6.90716	-2.1714	NO	Biotic-Initial density
Brenneria:nut flesh	1.28e-37	1.7169	YES	Biotic-Initial density
Brenneria:nut skins	0	-2.39269	NO	Biotic-Initial density
Brenneria:OFRF	6.00456	-1.90214	NO	Biotic-Initial density
Brenneria:orange blossom	5.76668	-1.63741	NO	Biotic-Initial density
Brenneria:overripe	5.37646	-2.46556	NO	Biotic-Initial density
Brenneria:savory/umami	4.85226	-2.31444	NO	Biotic-Initial density
Brenneria:tropical	6.79982	2.90278	NO	Biotic-Initial density
Brenneria:YOWF	4.24391	-0.56557	NO	Biotic-Initial density
Enterobacter:acetic	6.30278	-0.910393	NO	Biotic-Initial density
Enterobacter:astringency	5.9097	-2.52102	NO	Biotic-Initial density
Enterobacter:berry	1.16353	-3.7707	NO	Biotic-Initial density
Enterobacter:bitterness	4.7007	-3.93281	NO	Biotic-Initial density
Enterobacter:brown	1.13189	-2.9853	NO	Biotic-Initial density
Enterobacter:caramel/panela	1.6004	-0.858958	NO	Biotic-Initial density
Enterobacter:citrus	4.58478	-0.795454	NO	Biotic-Initial density
Enterobacter:cocoa	6.01331	1.65411	NO	Biotic-Initial density
Enterobacter:dark	-1.93e-37	-2.50414	NO	Biotic-Initial density
Enterobacter:dark wood	2.11412	3.08944	YES	Biotic-Initial density
Enterobacter:dirty/dusty	0	1.06085	YES	Biotic-Initial density
Enterobacter:dried	5.80493	-0.917228	NO	Biotic-Initial density
Enterobacter:flowers	1.6004	-3.82227	NO	Biotic-Initial density
Enterobacter:fruit	4.09037	-1.02764	NO	Biotic-Initial density
Enterobacter:GGVH	7.39501	-2.77119	NO	Biotic-Initial density
Enterobacter:lactic	0	1.01798	YES	Biotic-Initial density
Enterobacter:light wood	3.42859	1.53237	NO	Biotic-Initial density
Enterobacter:musty	1.0005	0.883797	YES	Biotic-Initial density
Enterobacter:nut flesh	6.04849	0.600601	NO	Biotic-Initial density
Enterobacter:nut skins	1.8202	-3.0041	NO	Biotic-Initial density
Enterobacter:OFRF	0	0	NO	Biotic-Initial density
Enterobacter:orange blossom	5.74125	-0.117602	NO	Biotic-Initial density
Enterobacter:overripe	2.04122	2.55915	YES	Biotic-Initial density
Enterobacter:savory/umami	6.19243	0.177789	NO	Biotic-Initial density
Enterobacter:tropical	3.3636	-0.186862	NO	Biotic-Initial density
Enterobacter:YOWF	1.18843	-0.0908474	NO	Biotic-Initial density
Escherichia:acetic	6.17051	-1.33075	NO	Biotic-Initial density
Escherichia:astringency	0	-0.0991453	NO	Biotic-Initial density
Escherichia:berry	0.934516	-0.845235	NO	Biotic-Initial density
Escherichia:bitterness	4.35465	-4.44356	NO	Biotic-Initial density
Escherichia:brown	1.89774	4.67796	YES	Biotic-Initial density
Escherichia:caramel/panela	3.19999	-3.63985	NO	Biotic-Initial density
Escherichia:citrus	4.70014	1.10214	NO	Biotic-Initial density
Escherichia:cocoa	6.33958	1.46944	NO	Biotic-Initial density
Escherichia:dark	5.78e-37	0	NO	Biotic-Initial density
Escherichia:dark wood	-0.402706	-2.49084	NO	Biotic-Initial density
Escherichia:dirty/dusty	0	-2.75644	NO	Biotic-Initial density
Escherichia:dried	6.08836	2.14744	NO	Biotic-Initial density
Escherichia:flowers	3.19999	-1.13757	NO	Biotic-Initial density
Escherichia:fruit	1.48742	-3.12278	NO	Biotic-Initial density
Escherichia:GGVH	7.71424	3.52093	NO	Biotic-Initial density
Escherichia:lactic	0	-1.92806	NO	Biotic-Initial density
Escherichia:light wood	1.30847	2.69677	YES	Biotic-Initial density
Escherichia:musty	0	0	NO	Biotic-Initial density
Escherichia:nut flesh	6.4731	-1.45214	NO	Biotic-Initial density
Escherichia:nut skins	2.29385	-4.53197	NO	Biotic-Initial density
Escherichia:OFRF	0	-0.938209	NO	Biotic-Initial density
Escherichia:orange blossom	6.05332	-2.2808	NO	Biotic-Initial density
Escherichia:overripe	3.19922	-1.62118	NO	Biotic-Initial density
Escherichia:savory/umami	5.36236	-1.54781	NO	Biotic-Initial density
Escherichia:tropical	2.73868	-0.134585	NO	Biotic-Initial density
Escherichia:YOWF	1.29952	0	NO	Biotic-Initial density
Gluconobacter:acetic	5.36558	1.08904	NO	Biotic-Initial density
Gluconobacter:astringency	6.01619	-1.098	NO	Biotic-Initial density
Gluconobacter:berry	6.31473	0.881601	NO	Biotic-Initial density
Gluconobacter:bitterness	4.35786	-0.847903	NO	Biotic-Initial density
Gluconobacter:brown	6.49681	-1.85456	NO	Biotic-Initial density
Gluconobacter:caramel/panela	8.24687	-0.355381	NO	Biotic-Initial density
Gluconobacter:citrus	5.64558	-1.80215	NO	Biotic-Initial density
Gluconobacter:cocoa	5.8259	2.60578	NO	Biotic-Initial density
Gluconobacter:dark	6.50149	-3.46156	NO	Biotic-Initial density
Gluconobacter:dark wood	6.60088	3.13066	NO	Biotic-Initial density
Gluconobacter:dirty/dusty	7.54517	-1.84347	NO	Biotic-Initial density
Gluconobacter:dried	0	0.311627	YES	Biotic-Initial density
Gluconobacter:flowers	8.24687	2.47022	NO	Biotic-Initial density
Gluconobacter:fruit	6.04867	-0.518568	NO	Biotic-Initial density
Gluconobacter:GGVH	0	-0.145315	NO	Biotic-Initial density
Gluconobacter:lactic	7.54517	-2.08588	NO	Biotic-Initial density
Gluconobacter:light wood	5.8736	-0.341877	NO	Biotic-Initial density
Gluconobacter:musty	6.40047	-1.89247	NO	Biotic-Initial density
Gluconobacter:nut flesh	6.42e-38	-2.5055	NO	Biotic-Initial density
Gluconobacter:nut skins	6.61493	2.05751	NO	Biotic-Initial density
Gluconobacter:OFRF	5.02009	-1.82635	NO	Biotic-Initial density
Gluconobacter:orange blossom	5.21102	0.0443945	NO	Biotic-Initial density
Gluconobacter:overripe	5.26361	-0.126096	NO	Biotic-Initial density
Gluconobacter:savory/umami	5.38648	-2.23541	NO	Biotic-Initial density
Gluconobacter:tropical	0	-1.51025	NO	Biotic-Initial density
Gluconobacter:YOWF	5.03491	-0.345823	NO	Biotic-Initial density
Klebsiella:acetic	5.53834	-3.10475	NO	Biotic-Initial density
Klebsiella:astringency	5.12478	-5.48723	NO	Biotic-Initial density
Klebsiella:berry	-1.0005	4.11559	YES	Biotic-Initial density
Klebsiella:bitterness	4.09574	4.18531	YES	Biotic-Initial density
Klebsiella:brown	0.983713	-0.754717	NO	Biotic-Initial density
Klebsiella:caramel/panela	0.865487	0.451378	NO	Biotic-Initial density
Klebsiella:citrus	5.24919	-1.90575	NO	Biotic-Initial density
Klebsiella:cocoa	5.08438	-2.01494	NO	Biotic-Initial density
Klebsiella:dark	-5.78e-37	5.60538	YES	Biotic-Initial density
Klebsiella:dark wood	2.62824	0.369993	NO	Biotic-Initial density
Klebsiella:dirty/dusty	0	-2.0098	NO	Biotic-Initial density
Klebsiella:dried	0	-3.79553	NO	Biotic-Initial density
Klebsiella:flowers	0.865487	3.06125	YES	Biotic-Initial density
Klebsiella:fruit	3.5161	-0.852694	NO	Biotic-Initial density
Klebsiella:GGVH	7.74065	-0.643746	NO	Biotic-Initial density
Klebsiella:lactic	0	-2.10306	NO	Biotic-Initial density
Klebsiella:light wood	1.739	-4.24399	NO	Biotic-Initial density
Klebsiella:musty	1.0005	1.0155	YES	Biotic-Initial density
Klebsiella:nut flesh	6.92283	-1.62916	NO	Biotic-Initial density
Klebsiella:nut skins	2.13873	-0.590355	NO	Biotic-Initial density
Klebsiella:OFRF	-1.54e-37	-0.901658	NO	Biotic-Initial density
Klebsiella:orange blossom	5.66421	-4.04574	NO	Biotic-Initial density
Klebsiella:overripe	3.55875	-0.563094	NO	Biotic-Initial density
Klebsiella:savory/umami	5.46381	-2.77534	NO	Biotic-Initial density
Klebsiella:tropical	2.78218	-1.45788	NO	Biotic-Initial density
Klebsiella:YOWF	4.33634	0	NO	Biotic-Initial density
Komagataeibacter:acetic	6.09172	3.25847	NO	Biotic-Initial density
Komagataeibacter:astringency	6.26958	3.80688	NO	Biotic-Initial density
Komagataeibacter:berry	7.22397	-3.51791	NO	Biotic-Initial density
Komagataeibacter:bitterness	4.22607	-5.60008	NO	Biotic-Initial density
Komagataeibacter:brown	0	-2.82172	NO	Biotic-Initial density
Komagataeibacter:caramel/panela	6.43542	-2.35699	NO	Biotic-Initial density
Komagataeibacter:citrus	6.32012	-0.630197	NO	Biotic-Initial density
Komagataeibacter:cocoa	4.91157	3.41748	NO	Biotic-Initial density
Komagataeibacter:dark	6.60758	-3.13512	NO	Biotic-Initial density
Komagataeibacter:dark wood	8.00337	9.63051	YES	Biotic-Initial density
Komagataeibacter:dirty/dusty	6.38787	-1.75063	NO	Biotic-Initial density
Komagataeibacter:dried	5.91536	2.80795	NO	Biotic-Initial density
Komagataeibacter:flowers	6.43542	0.00648196	NO	Biotic-Initial density
Komagataeibacter:fruit	7.06786	2.00282	NO	Biotic-Initial density
Komagataeibacter:GGVH	0	0.168208	YES	Biotic-Initial density
Komagataeibacter:lactic	6.38787	-1.92858	NO	Biotic-Initial density
Komagataeibacter:light wood	5.34504	7.14756	YES	Biotic-Initial density
Komagataeibacter:musty	7.03346	-1.96574	NO	Biotic-Initial density
Komagataeibacter:nut flesh	6.42e-38	5.83003	YES	Biotic-Initial density
Komagataeibacter:nut skins	7.2734	1.4084	NO	Biotic-Initial density
Komagataeibacter:OFRF	5.70929	-0.340978	NO	Biotic-Initial density
Komagataeibacter:orange blossom	6.91326	0.359047	NO	Biotic-Initial density
Komagataeibacter:overripe	5.77903	4.77017	YES	Biotic-Initial density
Komagataeibacter:savory/umami	6.35908	0.84686	NO	Biotic-Initial density
Komagataeibacter:tropical	6.25001	7.7324	YES	Biotic-Initial density
Komagataeibacter:YOWF	5.71045	-3.79321	NO	Biotic-Initial density
Kozakia:acetic	5.19451	5.47041	YES	Biotic-Initial density
Kozakia:astringency	5.33446	0.962145	NO	Biotic-Initial density
Kozakia:berry	0.806274	-1.56099	NO	Biotic-Initial density
Kozakia:bitterness	3.80429	-0.980723	NO	Biotic-Initial density
Kozakia:brown	2.05062	-0.455959	NO	Biotic-Initial density
Kozakia:caramel/panela	0	0.335667	YES	Biotic-Initial density
Kozakia:citrus	4.36371	3.20945	YES	Biotic-Initial density
Kozakia:cocoa	6.21905	7.97536	YES	Biotic-Initial density
Kozakia:dark	-4.75e-37	-1.70723	NO	Biotic-Initial density
Kozakia:dark wood	1.62496	3.33707	YES	Biotic-Initial density
Kozakia:dirty/dusty	0	0.755802	YES	Biotic-Initial density
Kozakia:dried	5.68148	2.48776	NO	Biotic-Initial density
Kozakia:flowers	0	0	NO	Biotic-Initial density
Kozakia:fruit	3.12475	-0.283943	NO	Biotic-Initial density
Kozakia:GGVH	6.26536	-1.45821	NO	Biotic-Initial density
Kozakia:lactic	0	-1.73456	NO	Biotic-Initial density
Kozakia:light wood	1.74446	0.889357	NO	Biotic-Initial density
Kozakia:musty	0	-1.0005	NO	Biotic-Initial density
Kozakia:nut flesh	0	-0.0982107	NO	Biotic-Initial density
Kozakia:nut skins	2.83172	-1.20467	NO	Biotic-Initial density
Kozakia:OFRF	0	-0.32124	NO	Biotic-Initial density
Kozakia:orange blossom	5.76191	2.59842	NO	Biotic-Initial density
Kozakia:overripe	2.83559	-0.224202	NO	Biotic-Initial density
Kozakia:savory/umami	5.51605	1.61914	NO	Biotic-Initial density
Kozakia:tropical	2.70337	7.55134	YES	Biotic-Initial density
Kozakia:YOWF	0.592577	-2.94008	NO	Biotic-Initial density
Lactobacillus:acetic	6.40252	5.09449	YES	Biotic-Initial density
Lactobacillus:astringency	4.60714	0.57101	NO	Biotic-Initial density
Lactobacillus:berry	7.35537	-0.928815	NO	Biotic-Initial density
Lactobacillus:bitterness	4.54997	-4.72969	NO	Biotic-Initial density
Lactobacillus:brown	6.70835	3.38127	NO	Biotic-Initial density
Lactobacillus:caramel/panela	0	-3.33413	NO	Biotic-Initial density
Lactobacillus:citrus	6.87898	8.4975	YES	Biotic-Initial density
Lactobacillus:cocoa	5.80223	3.65412	NO	Biotic-Initial density
Lactobacillus:dark	6.27762	-2.92541	NO	Biotic-Initial density
Lactobacillus:dark wood	7.28554	-2.00063	NO	Biotic-Initial density
Lactobacillus:dirty/dusty	6.66759	-1.32479	NO	Biotic-Initial density
Lactobacillus:dried	5.15272	-3.9245	NO	Biotic-Initial density
Lactobacillus:flowers	0	-3.17038	NO	Biotic-Initial density
Lactobacillus:fruit	6.46843	-1.86122	NO	Biotic-Initial density
Lactobacillus:GGVH	1.0005	-3.75382	NO	Biotic-Initial density
Lactobacillus:lactic	6.66759	-2.14924	NO	Biotic-Initial density
Lactobacillus:light wood	6.34327	-2.35216	NO	Biotic-Initial density
Lactobacillus:musty	7.90022	-1.14783	NO	Biotic-Initial density
Lactobacillus:nut flesh	6.42e-38	0.405787	YES	Biotic-Initial density
Lactobacillus:nut skins	6.72413	-2.81222	NO	Biotic-Initial density
Lactobacillus:OFRF	6.34646	0.156176	NO	Biotic-Initial density
Lactobacillus:orange blossom	5.80946	3.44727	NO	Biotic-Initial density
Lactobacillus:overripe	5.6965	-1.11122	NO	Biotic-Initial density
Lactobacillus:savory/umami	4.72046	6.75477	YES	Biotic-Initial density
Lactobacillus:tropical	7.60915	1.48276	NO	Biotic-Initial density
Lactobacillus:YOWF	5.33518	-1.11519	NO	Biotic-Initial density
Pantoea:acetic	3.99116	0.702999	NO	Biotic-Initial density
Pantoea:astringency	0	0.480002	YES	Biotic-Initial density
Pantoea:berry	7.0256	-3.26949	NO	Biotic-Initial density
Pantoea:bitterness	4.45429	3.62575	YES	Biotic-Initial density
Pantoea:brown	6.08942	-1.7125	NO	Biotic-Initial density
Pantoea:caramel/panela	5.10291	-0.776561	NO	Biotic-Initial density
Pantoea:citrus	3.87074	-2.20003	NO	Biotic-Initial density
Pantoea:cocoa	5.08687	1.39809	NO	Biotic-Initial density
Pantoea:dark	7.7882	-0.170101	NO	Biotic-Initial density
Pantoea:dark wood	6.53598	-1.97723	NO	Biotic-Initial density
Pantoea:dirty/dusty	7.12848	0.303246	NO	Biotic-Initial density
Pantoea:dried	5.55067	-3.05816	NO	Biotic-Initial density
Pantoea:flowers	5.10291	-2.00881	NO	Biotic-Initial density
Pantoea:fruit	0	-5.02242	NO	Biotic-Initial density
Pantoea:GGVH	0	-4.85031	NO	Biotic-Initial density
Pantoea:lactic	7.12848	2.1633	NO	Biotic-Initial density
Pantoea:light wood	7.41229	-1.32169	NO	Biotic-Initial density
Pantoea:musty	6.34581	-3.03996	NO	Biotic-Initial density
Pantoea:nut flesh	1.0005	-1.40959	NO	Biotic-Initial density
Pantoea:nut skins	0	-4.10481	NO	Biotic-Initial density
Pantoea:OFRF	8.1655	0	NO	Biotic-Initial density
Pantoea:orange blossom	4.6176	-2.37028	NO	Biotic-Initial density
Pantoea:overripe	7.69635	-3.2344	NO	Biotic-Initial density
Pantoea:savory/umami	5.25945	-2.81255	NO	Biotic-Initial density
Pantoea:tropical	5.11226	-0.869547	NO	Biotic-Initial density
Pantoea:YOWF	0	2.63875	YES	Biotic-Initial density
Pasteurella:acetic	4.08937	0.131984	NO	Biotic-Initial density
Pasteurella:astringency	5.92186	-1.90827	NO	Biotic-Initial density
Pasteurella:berry	6.61614	5.00735	YES	Biotic-Initial density
Pasteurella:bitterness	4.89843	-2.963	NO	Biotic-Initial density
Pasteurella:brown	0	4.01332	YES	Biotic-Initial density
Pasteurella:caramel/panela	0	6.24123	YES	Biotic-Initial density
Pasteurella:citrus	5.06753	-0.133704	NO	Biotic-Initial density
Pasteurella:cocoa	5.9841	-0.0667805	NO	Biotic-Initial density
Pasteurella:dark	8.73128	-1.59199	NO	Biotic-Initial density
Pasteurella:dark wood	7.08748	1.05971	NO	Biotic-Initial density
Pasteurella:dirty/dusty	6.45515	0.333712	NO	Biotic-Initial density
Pasteurella:dried	5.29941	-3.30445	NO	Biotic-Initial density
Pasteurella:flowers	0	3.29383	YES	Biotic-Initial density
Pasteurella:fruit	7.16622	-1.12219	NO	Biotic-Initial density
Pasteurella:GGVH	1.0005	-5.32385	NO	Biotic-Initial density
Pasteurella:lactic	6.45515	2.28328	NO	Biotic-Initial density
Pasteurella:light wood	7.84296	-1.47692	NO	Biotic-Initial density
Pasteurella:musty	6.15988	0	NO	Biotic-Initial density
Pasteurella:nut flesh	1.12e-37	-1.48112	NO	Biotic-Initial density
Pasteurella:nut skins	5.99689	-3.43909	NO	Biotic-Initial density
Pasteurella:OFRF	0	0	NO	Biotic-Initial density
Pasteurella:orange blossom	5.51664	0.0163601	NO	Biotic-Initial density
Pasteurella:overripe	6.6442	-1.58719	NO	Biotic-Initial density
Pasteurella:savory/umami	5.62082	-2.37562	NO	Biotic-Initial density
Pasteurella:tropical	6.84658	1.01519	NO	Biotic-Initial density
Pasteurella:YOWF	8.30257	-1.99691	NO	Biotic-Initial density
Pectobacterium:acetic	4.09685	1.11784	NO	Biotic-Initial density
Pectobacterium:astringency	5.30411	7.17616	YES	Biotic-Initial density
Pectobacterium:berry	6.28736	-0.663537	NO	Biotic-Initial density
Pectobacterium:bitterness	5.16611	-1.5664	NO	Biotic-Initial density
Pectobacterium:brown	7.5766	-0.394355	NO	Biotic-Initial density
Pectobacterium:caramel/panela	5.95325	-0.703832	NO	Biotic-Initial density
Pectobacterium:citrus	4.92851	-1.95469	NO	Biotic-Initial density
Pectobacterium:cocoa	5.70841	0.416616	NO	Biotic-Initial density
Pectobacterium:dark	7.74434	0.102172	NO	Biotic-Initial density
Pectobacterium:dark wood	6.55576	1.26152	NO	Biotic-Initial density
Pectobacterium:dirty/dusty	6.59537	-0.0532676	NO	Biotic-Initial density
Pectobacterium:dried	5.71452	-2.93908	NO	Biotic-Initial density
Pectobacterium:flowers	5.95325	1.40714	NO	Biotic-Initial density
Pectobacterium:fruit	0	-2.36631	NO	Biotic-Initial density
Pectobacterium:GGVH	0	-3.31676	NO	Biotic-Initial density
Pectobacterium:lactic	6.59537	2.38127	NO	Biotic-Initial density
Pectobacterium:light wood	7.64725	-3.05485	NO	Biotic-Initial density
Pectobacterium:musty	6.53191	-1.93799	NO	Biotic-Initial density
Pectobacterium:nut flesh	0	2.10516	YES	Biotic-Initial density
Pectobacterium:nut skins	6.17509	-2.0845	NO	Biotic-Initial density
Pectobacterium:OFRF	6.97367	0	NO	Biotic-Initial density
Pectobacterium:orange blossom	4.29844	-1.15188	NO	Biotic-Initial density
Pectobacterium:overripe	8.13318	-0.186163	NO	Biotic-Initial density
Pectobacterium:savory/umami	6.00551	0.303292	NO	Biotic-Initial density
Pectobacterium:tropical	5.23948	-1.02832	NO	Biotic-Initial density
Pectobacterium:YOWF	8.38202	-0.130145	NO	Biotic-Initial density
Saccharomyces:acetic	4.4973	-0.564358	NO	Biotic-Initial density
Saccharomyces:astringency	5.89799	0.607514	NO	Biotic-Initial density
Saccharomyces:berry	1.88008	-3.71896	NO	Biotic-Initial density
Saccharomyces:bitterness	3.65229	-2.28527	NO	Biotic-Initial density
Saccharomyces:brown	1.54399	2.90218	YES	Biotic-Initial density
Saccharomyces:caramel/panela	0	-2.01774	NO	Biotic-Initial density
Saccharomyces:citrus	3.70566	1.61924	NO	Biotic-Initial density
Saccharomyces:cocoa	5.60009	2.91457	NO	Biotic-Initial density
Saccharomyces:dark	0	-2.45474	NO	Biotic-Initial density
Saccharomyces:dark wood	0.723444	7.16346	YES	Biotic-Initial density
Saccharomyces:dirty/dusty	0	-2.49764	NO	Biotic-Initial density
Saccharomyces:dried	5.50586	-1.8537	NO	Biotic-Initial density
Saccharomyces:flowers	0	-4.38206	NO	Biotic-Initial density
Saccharomyces:fruit	1.63271	-1.46602	NO	Biotic-Initial density
Saccharomyces:GGVH	7.8278	-1.19831	NO	Biotic-Initial density
Saccharomyces:lactic	0	-2.83174	NO	Biotic-Initial density
Saccharomyces:light wood	1.12856	0.649405	NO	Biotic-Initial density
Saccharomyces:musty	1.0005	0	NO	Biotic-Initial density
Saccharomyces:nut flesh	9.05657	-2.83515	NO	Biotic-Initial density
Saccharomyces:nut skins	1.45913	-1.56637	NO	Biotic-Initial density
Saccharomyces:OFRF	0	0.151039	YES	Biotic-Initial density
Saccharomyces:orange blossom	5.39556	-2.65771	NO	Biotic-Initial density
Saccharomyces:overripe	2.94821	-1.41018	NO	Biotic-Initial density
Saccharomyces:savory/umami	4.88553	-2.85588	NO	Biotic-Initial density
Saccharomyces:tropical	3.3362	3.32604	YES	Biotic-Initial density
Saccharomyces:YOWF	1.49379	-3.03316	NO	Biotic-Initial density
Salmonella:acetic	6.36914	-0.700403	NO	Biotic-Initial density
Salmonella:astringency	5.27234	-0.454208	NO	Biotic-Initial density
Salmonella:berry	-0.82726	-2.27377	NO	Biotic-Initial density
Salmonella:bitterness	4.44469	-3.03053	NO	Biotic-Initial density
Salmonella:brown	1.00888	1.70368	YES	Biotic-Initial density
Salmonella:caramel/panela	2.69885	-3.43197	NO	Biotic-Initial density
Salmonella:citrus	4.1468	-1.41	NO	Biotic-Initial density
Salmonella:cocoa	5.98994	2.21472	NO	Biotic-Initial density
Salmonella:dark	-4.75e-37	-3.45202	NO	Biotic-Initial density
Salmonella:dark wood	0.740099	1.4542	YES	Biotic-Initial density
Salmonella:dirty/dusty	1.41367	-4.10432	NO	Biotic-Initial density
Salmonella:dried	4.902	-2.77953	NO	Biotic-Initial density
Salmonella:flowers	2.69885	-1.78433	NO	Biotic-Initial density
Salmonella:fruit	3.10392	-1.96632	NO	Biotic-Initial density
Salmonella:GGVH	6.3505	-1.91015	NO	Biotic-Initial density
Salmonella:lactic	1.41367	-2.96622	NO	Biotic-Initial density
Salmonella:light wood	2.87957	-0.843356	NO	Biotic-Initial density
Salmonella:musty	0	-3.46261	NO	Biotic-Initial density
Salmonella:nut flesh	0	2.40666	YES	Biotic-Initial density
Salmonella:nut skins	3.92339	-4.73306	NO	Biotic-Initial density
Salmonella:OFRF	0	-2.13619	NO	Biotic-Initial density
Salmonella:orange blossom	6.0415	-2.18548	NO	Biotic-Initial density
Salmonella:overripe	2.93032	0.393602	NO	Biotic-Initial density
Salmonella:savory/umami	5.30648	-2.54611	NO	Biotic-Initial density
Salmonella:tropical	3.26522	-0.0304285	NO	Biotic-Initial density
Salmonella:YOWF	1.27159	0	NO	Biotic-Initial density
Tatumella:acetic	2.66141	5.07805	YES	Biotic-Initial density
Tatumella:astringency	0	-2.87688	NO	Biotic-Initial density
Tatumella:berry	6.43618	-1.485	NO	Biotic-Initial density
Tatumella:bitterness	5.73438	1.09148	NO	Biotic-Initial density
Tatumella:brown	6.65912	-0.758928	NO	Biotic-Initial density
Tatumella:caramel/panela	6.40859	1.40745	NO	Biotic-Initial density
Tatumella:citrus	3.51997	3.55686	YES	Biotic-Initial density
Tatumella:cocoa	0	4.79917	YES	Biotic-Initial density
Tatumella:dark	7.89659	0.00580372	NO	Biotic-Initial density
Tatumella:dark wood	6.36496	0.361858	NO	Biotic-Initial density
Tatumella:dirty/dusty	7.23749	1.2309	NO	Biotic-Initial density
Tatumella:dried	0	-0.455634	NO	Biotic-Initial density
Tatumella:flowers	6.40859	0	NO	Biotic-Initial density
Tatumella:fruit	7.1647	0.520364	NO	Biotic-Initial density
Tatumella:GGVH	8.0577	-1.34144	NO	Biotic-Initial density
Tatumella:lactic	7.23749	3.86606	NO	Biotic-Initial density
Tatumella:light wood	8.19445	5.05861	NO	Biotic-Initial density
Tatumella:musty	5.12391	-2.19766	NO	Biotic-Initial density
Tatumella:nut flesh	7.36856	1.07471	NO	Biotic-Initial density
Tatumella:nut skins	7.46067	0.904662	NO	Biotic-Initial density
Tatumella:OFRF	8.33011	-3.3106	NO	Biotic-Initial density
Tatumella:orange blossom	0.564166	0.445775	YES	Biotic-Initial density
Tatumella:overripe	9.08518	3.31914	NO	Biotic-Initial density
Tatumella:savory/umami	0	2.90704	YES	Biotic-Initial density
Tatumella:tropical	0	2.25955	YES	Biotic-Initial density
Tatumella:YOWF	8.56449	1.09207	NO	Biotic-Initial density
Torulaspora:acetic	5.2297	-0.826203	NO	Biotic-Initial density
Torulaspora:astringency	4.95496	-0.808028	NO	Biotic-Initial density
Torulaspora:berry	1.06902	-2.49548	NO	Biotic-Initial density
Torulaspora:bitterness	3.09618	-2.11495	NO	Biotic-Initial density
Torulaspora:brown	1.71188	0.729026	NO	Biotic-Initial density
Torulaspora:caramel/panela	1.76827	-0.760193	NO	Biotic-Initial density
Torulaspora:citrus	3.5988	-2.32909	NO	Biotic-Initial density
Torulaspora:cocoa	5.74438	-1.98354	NO	Biotic-Initial density
Torulaspora:dark	-4.28e-53	0.0437879	YES	Biotic-Initial density
Torulaspora:dark wood	3.7815	6.12583	YES	Biotic-Initial density
Torulaspora:dirty/dusty	0	-2.05039	NO	Biotic-Initial density
Torulaspora:dried	5.46355	-0.902776	NO	Biotic-Initial density
Torulaspora:flowers	1.76827	-3.04962	NO	Biotic-Initial density
Torulaspora:fruit	1.82621	0.158992	NO	Biotic-Initial density
Torulaspora:GGVH	6.58257	-4.62114	NO	Biotic-Initial density
Torulaspora:lactic	0	-1.71205	NO	Biotic-Initial density
Torulaspora:light wood	3.60587	3.83765	YES	Biotic-Initial density
Torulaspora:musty	0	-5.2e-22	NO	Biotic-Initial density
Torulaspora:nut flesh	8.659	0.829816	NO	Biotic-Initial density
Torulaspora:nut skins	2.90759	-2.25984	NO	Biotic-Initial density
Torulaspora:OFRF	0	0.0207928	YES	Biotic-Initial density
Torulaspora:orange blossom	5.55487	-4.64517	NO	Biotic-Initial density
Torulaspora:overripe	3.37854	-1.19174	NO	Biotic-Initial density
Torulaspora:savory/umami	5.31534	-1.90422	NO	Biotic-Initial density
Torulaspora:tropical	2.55611	0.469272	NO	Biotic-Initial density
Torulaspora:YOWF	3.25896	-2.35002	NO	Biotic-Initial density
Acetobacter:acetic	7.17383	3.83456	NO	Biotic-Mid point
Acetobacter:astringency	8.6585	2.46213	NO	Biotic-Mid point
Acetobacter:berry	7.82609	-0.999564	NO	Biotic-Mid point
Acetobacter:bitterness	6.63859	1.96683	NO	Biotic-Mid point
Acetobacter:brown	9.87641	4.33374	NO	Biotic-Mid point
Acetobacter:caramel/panela	8.47565	-0.18107	NO	Biotic-Mid point
Acetobacter:citrus	6.82839	-0.164806	NO	Biotic-Mid point
Acetobacter:cocoa	6.88642	0	NO	Biotic-Mid point
Acetobacter:dark	8.66449	-3.0151	NO	Biotic-Mid point
Acetobacter:dark wood	7.98101	2.81122	NO	Biotic-Mid point
Acetobacter:dirty/dusty	8.84007	0.570515	NO	Biotic-Mid point
Acetobacter:dried	8.42648	-3.29985	NO	Biotic-Mid point
Acetobacter:flowers	8.47565	0.854849	NO	Biotic-Mid point
Acetobacter:fruit	8.49305	3.49248	NO	Biotic-Mid point
Acetobacter:GGVH	1.0005	8.83174	YES	Biotic-Mid point
Acetobacter:lactic	8.84007	1.14059	NO	Biotic-Mid point
Acetobacter:light wood	9.35579	10.859	YES	Biotic-Mid point
Acetobacter:musty	7.99236	1.8375	NO	Biotic-Mid point
Acetobacter:nut flesh	2.15e-37	5.29374	YES	Biotic-Mid point
Acetobacter:nut skins	9.2321	-3.41026	NO	Biotic-Mid point
Acetobacter:OFRF	0	-0.218434	NO	Biotic-Mid point
Acetobacter:orange blossom	7.27208	3.25163	NO	Biotic-Mid point
Acetobacter:overripe	8.57091	5.66438	NO	Biotic-Mid point
Acetobacter:savory/umami	7.64207	-3.20056	NO	Biotic-Mid point
Acetobacter:tropical	7.85595	1.90393	NO	Biotic-Mid point
Acetobacter:YOWF	10.6672	4.29419	NO	Biotic-Mid point
Bacillus:acetic	5.71557	13.516	YES	Biotic-Mid point
Bacillus:astringency	0	2.17281	YES	Biotic-Mid point
Bacillus:berry	9.03053	-1.92621	NO	Biotic-Mid point
Bacillus:bitterness	6.94977	1.3407	NO	Biotic-Mid point
Bacillus:brown	8.8798	4.28315	NO	Biotic-Mid point
Bacillus:caramel/panela	0	4.60437	YES	Biotic-Mid point
Bacillus:citrus	6.64536	21.7731	YES	Biotic-Mid point
Bacillus:cocoa	0	8.36423	YES	Biotic-Mid point
Bacillus:dark	7.82619	-3.12016	NO	Biotic-Mid point
Bacillus:dark wood	9.43877	6.94308	YES	Biotic-Mid point
Bacillus:dirty/dusty	8.60851	-0.485602	NO	Biotic-Mid point
Bacillus:dried	0	0.612679	YES	Biotic-Mid point
Bacillus:flowers	0	4.66228	YES	Biotic-Mid point
Bacillus:fruit	0	3.75038	YES	Biotic-Mid point
Bacillus:GGVH	0	-2.407	NO	Biotic-Mid point
Bacillus:lactic	8.60851	0.674659	NO	Biotic-Mid point
Bacillus:light wood	8.29001	7.03148	YES	Biotic-Mid point
Bacillus:musty	9.8928	-1.02093	NO	Biotic-Mid point
Bacillus:nut flesh	1.0005	-2.00696	NO	Biotic-Mid point
Bacillus:nut skins	9.07825	2.03848	NO	Biotic-Mid point
Bacillus:OFRF	9.30868	-1.21622	NO	Biotic-Mid point
Bacillus:orange blossom	7.56376	0	NO	Biotic-Mid point
Bacillus:overripe	7.49507	5.41543	YES	Biotic-Mid point
Bacillus:savory/umami	0	1.97691	YES	Biotic-Mid point
Bacillus:tropical	0	18.47	YES	Biotic-Mid point
Bacillus:YOWF	6.7196	1.96808	NO	Biotic-Mid point
Brenneria:acetic	0	4.543	YES	Biotic-Mid point
Brenneria:astringency	0	2.63205	YES	Biotic-Mid point
Brenneria:berry	0	-1.63985	NO	Biotic-Mid point
Brenneria:bitterness	0	1.59651	YES	Biotic-Mid point
Brenneria:brown	0	2.87975	YES	Biotic-Mid point
Brenneria:caramel/panela	0	-1.79355	NO	Biotic-Mid point
Brenneria:citrus	0	3.45141	YES	Biotic-Mid point
Brenneria:cocoa	0	3.57507	YES	Biotic-Mid point
Brenneria:dark	0	-2.59098	NO	Biotic-Mid point
Brenneria:dark wood	0	-0.699898	NO	Biotic-Mid point
Brenneria:dirty/dusty	0	1.25294	YES	Biotic-Mid point
Brenneria:dried	0	1.25107	YES	Biotic-Mid point
Brenneria:flowers	0	-2.01505	NO	Biotic-Mid point
Brenneria:fruit	0	-1.67104	NO	Biotic-Mid point
Brenneria:GGVH	0	2.83118	YES	Biotic-Mid point
Brenneria:lactic	0	0.638628	YES	Biotic-Mid point
Brenneria:light wood	0	-1.66696	NO	Biotic-Mid point
Brenneria:musty	0	0.521376	YES	Biotic-Mid point
Brenneria:nut flesh	0	-1.67985	NO	Biotic-Mid point
Brenneria:nut skins	0	1.52302	YES	Biotic-Mid point
Brenneria:OFRF	0	0.957287	YES	Biotic-Mid point
Brenneria:orange blossom	0	0	NO	Biotic-Mid point
Brenneria:overripe	0	-1.50659	NO	Biotic-Mid point
Brenneria:savory/umami	0	-1.43433	NO	Biotic-Mid point
Brenneria:tropical	0	-0.901635	NO	Biotic-Mid point
Brenneria:YOWF	0	2.7351	YES	Biotic-Mid point
Enterobacter:acetic	2.323	-2.38182	NO	Biotic-Mid point
Enterobacter:astringency	0	2.74667	YES	Biotic-Mid point
Enterobacter:berry	1.35256	2.50541	YES	Biotic-Mid point
Enterobacter:bitterness	6.0907	3.17225	NO	Biotic-Mid point
Enterobacter:brown	1.00534	-2.97237	NO	Biotic-Mid point
Enterobacter:caramel/panela	2.63019	3.27041	YES	Biotic-Mid point
Enterobacter:citrus	2.07689	-0.859141	NO	Biotic-Mid point
Enterobacter:cocoa	1.4098	-2.36159	NO	Biotic-Mid point
Enterobacter:dark	9.63e-37	4.75591	YES	Biotic-Mid point
Enterobacter:dark wood	0.0787488	-2.73304	NO	Biotic-Mid point
Enterobacter:dirty/dusty	0	-1.59575	NO	Biotic-Mid point
Enterobacter:dried	1.0005	-1.37569	NO	Biotic-Mid point
Enterobacter:flowers	2.63019	1.3395	NO	Biotic-Mid point
Enterobacter:fruit	0	-2.07518	NO	Biotic-Mid point
Enterobacter:GGVH	13.0253	-1.66666	NO	Biotic-Mid point
Enterobacter:lactic	0	-1.94448	NO	Biotic-Mid point
Enterobacter:light wood	3.41816	-0.048182	NO	Biotic-Mid point
Enterobacter:musty	0	-1.0005	NO	Biotic-Mid point
Enterobacter:nut flesh	12.3215	-3.27567	NO	Biotic-Mid point
Enterobacter:nut skins	3.30769	-2.20764	NO	Biotic-Mid point
Enterobacter:OFRF	1.0005	-0.433143	NO	Biotic-Mid point
Enterobacter:orange blossom	1.38511	-2.1036	NO	Biotic-Mid point
Enterobacter:overripe	5.50654	-2.44677	NO	Biotic-Mid point
Enterobacter:savory/umami	0	-1.9474	NO	Biotic-Mid point
Enterobacter:tropical	0	1.23074	YES	Biotic-Mid point
Enterobacter:YOWF	1.38668	2.06812	YES	Biotic-Mid point
Escherichia:acetic	2.92032	-0.847958	NO	Biotic-Mid point
Escherichia:astringency	0	-0.348421	NO	Biotic-Mid point
Escherichia:berry	2.42147	-0.896532	NO	Biotic-Mid point
Escherichia:bitterness	0	4.82763	YES	Biotic-Mid point
Escherichia:brown	0.953839	-2.65103	NO	Biotic-Mid point
Escherichia:caramel/panela	2.77191	2.08941	YES	Biotic-Mid point
Escherichia:citrus	1.19404	-0.239415	NO	Biotic-Mid point
Escherichia:cocoa	1.0005	-1.56313	NO	Biotic-Mid point
Escherichia:dark	-1.28e-37	-2.12354	NO	Biotic-Mid point
Escherichia:dark wood	5.53344	-3.02064	NO	Biotic-Mid point
Escherichia:dirty/dusty	1.40695	-2.47377	NO	Biotic-Mid point
Escherichia:dried	0	-2.4844	NO	Biotic-Mid point
Escherichia:flowers	2.77191	-1.50555	NO	Biotic-Mid point
Escherichia:fruit	3.18407	-3.5315	NO	Biotic-Mid point
Escherichia:GGVH	0	-2.59936	NO	Biotic-Mid point
Escherichia:lactic	1.40695	-0.484111	NO	Biotic-Mid point
Escherichia:light wood	3.76022	-3.52837	NO	Biotic-Mid point
Escherichia:musty	3.85e-37	-2.41053	NO	Biotic-Mid point
Escherichia:nut flesh	0	-3.12369	NO	Biotic-Mid point
Escherichia:nut skins	2.88827	-4.08915	NO	Biotic-Mid point
Escherichia:OFRF	0	-2.83095	NO	Biotic-Mid point
Escherichia:orange blossom	1.27998	-2.41803	NO	Biotic-Mid point
Escherichia:overripe	5.79127	-2.08092	NO	Biotic-Mid point
Escherichia:savory/umami	0	-2.13129	NO	Biotic-Mid point
Escherichia:tropical	3.03135	-3.56401	NO	Biotic-Mid point
Escherichia:YOWF	4.33464	1.47089	NO	Biotic-Mid point
Gluconobacter:acetic	7.49568	6.46661	YES	Biotic-Mid point
Gluconobacter:astringency	7.97515	2.66859	NO	Biotic-Mid point
Gluconobacter:berry	1.46764	-2.05757	NO	Biotic-Mid point
Gluconobacter:bitterness	3.38629	0.11356	NO	Biotic-Mid point
Gluconobacter:brown	2.48771	2.56366	YES	Biotic-Mid point
Gluconobacter:caramel/panela	0	-1.99989	NO	Biotic-Mid point
Gluconobacter:citrus	0	3.82742	YES	Biotic-Mid point
Gluconobacter:cocoa	0	0	NO	Biotic-Mid point
Gluconobacter:dark	2.95e-37	-2.55398	NO	Biotic-Mid point
Gluconobacter:dark wood	3.51846	0	NO	Biotic-Mid point
Gluconobacter:dirty/dusty	1.41563	-0.993093	NO	Biotic-Mid point
Gluconobacter:dried	7.49368	2.89534	NO	Biotic-Mid point
Gluconobacter:flowers	0	-1.56199	NO	Biotic-Mid point
Gluconobacter:fruit	3.79869	0.990535	NO	Biotic-Mid point
Gluconobacter:GGVH	1.93e-37	6.80123	YES	Biotic-Mid point
Gluconobacter:lactic	1.41563	-0.445521	NO	Biotic-Mid point
Gluconobacter:light wood	4.75582	2.85656	NO	Biotic-Mid point
Gluconobacter:musty	1.54e-37	1.70117	YES	Biotic-Mid point
Gluconobacter:nut flesh	1.39e-20	-0.658209	NO	Biotic-Mid point
Gluconobacter:nut skins	2.35099	-0.168346	NO	Biotic-Mid point
Gluconobacter:OFRF	0	-0.347941	NO	Biotic-Mid point
Gluconobacter:orange blossom	0	3.64052	YES	Biotic-Mid point
Gluconobacter:overripe	4.52141	0.788092	NO	Biotic-Mid point
Gluconobacter:savory/umami	7.02321	-0.423206	NO	Biotic-Mid point
Gluconobacter:tropical	4.70472	5.14153	YES	Biotic-Mid point
Gluconobacter:YOWF	1.7953	-0.340749	NO	Biotic-Mid point
Klebsiella:acetic	5.77416	2.3477	NO	Biotic-Mid point
Klebsiella:astringency	1.0005	-1.6918	NO	Biotic-Mid point
Klebsiella:berry	9.49837	1.33194	NO	Biotic-Mid point
Klebsiella:bitterness	6.6524	-0.700967	NO	Biotic-Mid point
Klebsiella:brown	8.45363	-0.468979	NO	Biotic-Mid point
Klebsiella:caramel/panela	10.0497	-1.34285	NO	Biotic-Mid point
Klebsiella:citrus	0	-0.328157	NO	Biotic-Mid point
Klebsiella:cocoa	1.38809	1.0005	YES	Biotic-Mid point
Klebsiella:dark	8.41514	0.380226	NO	Biotic-Mid point
Klebsiella:dark wood	9.45228	1.02448	NO	Biotic-Mid point
Klebsiella:dirty/dusty	9.09022	-1.51881	NO	Biotic-Mid point
Klebsiella:dried	0	-1.72633	NO	Biotic-Mid point
Klebsiella:flowers	10.0497	1.27472	NO	Biotic-Mid point
Klebsiella:fruit	0	-1.03947	NO	Biotic-Mid point
Klebsiella:GGVH	0	5.11538	YES	Biotic-Mid point
Klebsiella:lactic	9.09022	-0.200004	NO	Biotic-Mid point
Klebsiella:light wood	9.45726	0.600205	NO	Biotic-Mid point
Klebsiella:musty	9.76083	1.068	NO	Biotic-Mid point
Klebsiella:nut flesh	3.21e-38	2.449	YES	Biotic-Mid point
Klebsiella:nut skins	8.80273	2.00835	NO	Biotic-Mid point
Klebsiella:OFRF	7.78847	-0.87159	NO	Biotic-Mid point
Klebsiella:orange blossom	7.9121	2.03206	NO	Biotic-Mid point
Klebsiella:overripe	6.66726	-0.549929	NO	Biotic-Mid point
Klebsiella:savory/umami	1.0005	-1.26688	NO	Biotic-Mid point
Klebsiella:tropical	8.39589	1.0005	NO	Biotic-Mid point
Klebsiella:YOWF	7.24722	-0.179512	NO	Biotic-Mid point
Komagataeibacter:acetic	7.75144	-2.01681	NO	Biotic-Mid point
Komagataeibacter:astringency	8.29496	-1.64886	NO	Biotic-Mid point
Komagataeibacter:berry	9.60414	-3.45147	NO	Biotic-Mid point
Komagataeibacter:bitterness	0	5.89399	YES	Biotic-Mid point
Komagataeibacter:brown	8.98962	-1.37349	NO	Biotic-Mid point
Komagataeibacter:caramel/panela	8.80638	-2.94719	NO	Biotic-Mid point
Komagataeibacter:citrus	6.71631	-0.967787	NO	Biotic-Mid point
Komagataeibacter:cocoa	0	-1.33052	NO	Biotic-Mid point
Komagataeibacter:dark	9.71001	0.165987	NO	Biotic-Mid point
Komagataeibacter:dark wood	9.48091	0	NO	Biotic-Mid point
Komagataeibacter:dirty/dusty	9.35446	-3.48689	NO	Biotic-Mid point
Komagataeibacter:dried	8.07559	11.2312	YES	Biotic-Mid point
Komagataeibacter:flowers	8.80638	-1.64914	NO	Biotic-Mid point
Komagataeibacter:fruit	9.71707	-1.78101	NO	Biotic-Mid point
Komagataeibacter:GGVH	1.93e-37	0.0444019	YES	Biotic-Mid point
Komagataeibacter:lactic	9.35446	-3.57011	NO	Biotic-Mid point
Komagataeibacter:light wood	9.50128	-2.5143	NO	Biotic-Mid point
Komagataeibacter:musty	0	-3.44423	NO	Biotic-Mid point
Komagataeibacter:nut flesh	-1.6e-38	-4.36718	NO	Biotic-Mid point
Komagataeibacter:nut skins	8.9022	-4.13588	NO	Biotic-Mid point
Komagataeibacter:OFRF	9.37502	-3.25563	NO	Biotic-Mid point
Komagataeibacter:orange blossom	6.58368	-3.46908	NO	Biotic-Mid point
Komagataeibacter:overripe	8.63868	-1.44474	NO	Biotic-Mid point
Komagataeibacter:savory/umami	8.29895	-3.76556	NO	Biotic-Mid point
Komagataeibacter:tropical	7.68842	-1.19975	NO	Biotic-Mid point
Komagataeibacter:YOWF	10.4707	0.831281	NO	Biotic-Mid point
Kozakia:acetic	8.06752	-3.24212	NO	Biotic-Mid point
Kozakia:astringency	7.81191	-1.00282	NO	Biotic-Mid point
Kozakia:berry	1.49365	-2.70997	NO	Biotic-Mid point
Kozakia:bitterness	4.52156	2.39566	NO	Biotic-Mid point
Kozakia:brown	1.58613	-3.09049	NO	Biotic-Mid point
Kozakia:caramel/panela	0	0.840981	YES	Biotic-Mid point
Kozakia:citrus	6.88361	0.332111	NO	Biotic-Mid point
Kozakia:cocoa	8.26194	-3.60169	NO	Biotic-Mid point
Kozakia:dark	5.39e-37	-2.14765	NO	Biotic-Mid point
Kozakia:dark wood	3.5359	-0.24147	NO	Biotic-Mid point
Kozakia:dirty/dusty	1.37328	-2.57963	NO	Biotic-Mid point
Kozakia:dried	7.12374	5.07197	YES	Biotic-Mid point
Kozakia:flowers	0	-1.44669	NO	Biotic-Mid point
Kozakia:fruit	4.22321	-1.57089	NO	Biotic-Mid point
Kozakia:GGVH	0	9.53397	YES	Biotic-Mid point
Kozakia:lactic	1.37328	-3.94746	NO	Biotic-Mid point
Kozakia:light wood	4.86938	0.410842	NO	Biotic-Mid point
Kozakia:musty	3.85e-37	-3.44605	NO	Biotic-Mid point
Kozakia:nut flesh	0	-2.40395	NO	Biotic-Mid point
Kozakia:nut skins	3.68099	-2.3311	NO	Biotic-Mid point
Kozakia:OFRF	0	-1.58097	NO	Biotic-Mid point
Kozakia:orange blossom	8.61742	-3.47348	NO	Biotic-Mid point
Kozakia:overripe	4.10108	-2.25116	NO	Biotic-Mid point
Kozakia:savory/umami	7.65659	-2.77644	NO	Biotic-Mid point
Kozakia:tropical	5.70398	-1.33465	NO	Biotic-Mid point
Kozakia:YOWF	1.45742	1.97269	YES	Biotic-Mid point
Lactobacillus:acetic	6.24148	-1.99478	NO	Biotic-Mid point
Lactobacillus:astringency	9.28731	7.17143	YES	Biotic-Mid point
Lactobacillus:berry	9.24102	-2.71133	NO	Biotic-Mid point
Lactobacillus:bitterness	7.36694	2.3511	NO	Biotic-Mid point
Lactobacillus:brown	8.2471	-2.45332	NO	Biotic-Mid point
Lactobacillus:caramel/panela	7.44633	1.01673	NO	Biotic-Mid point
Lactobacillus:citrus	6.28673	-1.95532	NO	Biotic-Mid point
Lactobacillus:cocoa	0	-1.98357	NO	Biotic-Mid point
Lactobacillus:dark	9.96081	1.42716	NO	Biotic-Mid point
Lactobacillus:dark wood	8.79936	-3.16798	NO	Biotic-Mid point
Lactobacillus:dirty/dusty	8.91266	1.92146	NO	Biotic-Mid point
Lactobacillus:dried	8.67388	-2.9135	NO	Biotic-Mid point
Lactobacillus:flowers	7.44633	2.52039	NO	Biotic-Mid point
Lactobacillus:fruit	8.68368	-0.916122	NO	Biotic-Mid point
Lactobacillus:GGVH	0	3.43187	YES	Biotic-Mid point
Lactobacillus:lactic	8.91266	1.35823	NO	Biotic-Mid point
Lactobacillus:light wood	9.28547	-2.33059	NO	Biotic-Mid point
Lactobacillus:musty	0	-0.818697	NO	Biotic-Mid point
Lactobacillus:nut flesh	2.78e-20	-0.301782	NO	Biotic-Mid point
Lactobacillus:nut skins	8.97836	-1.10446	NO	Biotic-Mid point
Lactobacillus:OFRF	8.45169	-3.24942	NO	Biotic-Mid point
Lactobacillus:orange blossom	7.43676	-1.73548	NO	Biotic-Mid point
Lactobacillus:overripe	9.46544	-2.91341	NO	Biotic-Mid point
Lactobacillus:savory/umami	9.039	-4.22856	NO	Biotic-Mid point
Lactobacillus:tropical	8.24235	-2.83654	NO	Biotic-Mid point
Lactobacillus:YOWF	9.67745	5.60926	NO	Biotic-Mid point
Pantoea:acetic	0	0	NO	Biotic-Mid point
Pantoea:astringency	0	0	NO	Biotic-Mid point
Pantoea:berry	0	0	NO	Biotic-Mid point
Pantoea:bitterness	0	0	NO	Biotic-Mid point
Pantoea:brown	0	0	NO	Biotic-Mid point
Pantoea:caramel/panela	0	0	NO	Biotic-Mid point
Pantoea:citrus	0	0	NO	Biotic-Mid point
Pantoea:cocoa	0	0	NO	Biotic-Mid point
Pantoea:dark	0	0	NO	Biotic-Mid point
Pantoea:dark wood	0	0	NO	Biotic-Mid point
Pantoea:dirty/dusty	0	0	NO	Biotic-Mid point
Pantoea:dried	0	0	NO	Biotic-Mid point
Pantoea:flowers	0	0	NO	Biotic-Mid point
Pantoea:fruit	0	0	NO	Biotic-Mid point
Pantoea:GGVH	0	0	NO	Biotic-Mid point
Pantoea:lactic	0	0	NO	Biotic-Mid point
Pantoea:light wood	0	0	NO	Biotic-Mid point
Pantoea:musty	0	0	NO	Biotic-Mid point
Pantoea:nut flesh	0	0	NO	Biotic-Mid point
Pantoea:nut skins	0	0	NO	Biotic-Mid point
Pantoea:OFRF	0	0	NO	Biotic-Mid point
Pantoea:orange blossom	0	0	NO	Biotic-Mid point
Pantoea:overripe	0	0	NO	Biotic-Mid point
Pantoea:savory/umami	0	0	NO	Biotic-Mid point
Pantoea:tropical	0	0	NO	Biotic-Mid point
Pantoea:YOWF	0	0	NO	Biotic-Mid point
Pasteurella:acetic	0	0	NO	Biotic-Mid point
Pasteurella:astringency	0	0	NO	Biotic-Mid point
Pasteurella:berry	0	0	NO	Biotic-Mid point
Pasteurella:bitterness	0	0	NO	Biotic-Mid point
Pasteurella:brown	0	0	NO	Biotic-Mid point
Pasteurella:caramel/panela	0	0	NO	Biotic-Mid point
Pasteurella:citrus	0	0	NO	Biotic-Mid point
Pasteurella:cocoa	0	0	NO	Biotic-Mid point
Pasteurella:dark	0	0	NO	Biotic-Mid point
Pasteurella:dark wood	0	0	NO	Biotic-Mid point
Pasteurella:dirty/dusty	0	0	NO	Biotic-Mid point
Pasteurella:dried	0	0	NO	Biotic-Mid point
Pasteurella:flowers	0	0	NO	Biotic-Mid point
Pasteurella:fruit	0	0	NO	Biotic-Mid point
Pasteurella:GGVH	0	0	NO	Biotic-Mid point
Pasteurella:lactic	0	0	NO	Biotic-Mid point
Pasteurella:light wood	0	0	NO	Biotic-Mid point
Pasteurella:musty	0	0	NO	Biotic-Mid point
Pasteurella:nut flesh	0	0	NO	Biotic-Mid point
Pasteurella:nut skins	0	0	NO	Biotic-Mid point
Pasteurella:OFRF	0	0	NO	Biotic-Mid point
Pasteurella:orange blossom	0	0	NO	Biotic-Mid point
Pasteurella:overripe	0	0	NO	Biotic-Mid point
Pasteurella:savory/umami	0	0	NO	Biotic-Mid point
Pasteurella:tropical	0	0	NO	Biotic-Mid point
Pasteurella:YOWF	0	0	NO	Biotic-Mid point
Pectobacterium:acetic	0	0	NO	Biotic-Mid point
Pectobacterium:astringency	0	0	NO	Biotic-Mid point
Pectobacterium:berry	0	0	NO	Biotic-Mid point
Pectobacterium:bitterness	0	0	NO	Biotic-Mid point
Pectobacterium:brown	0	0	NO	Biotic-Mid point
Pectobacterium:caramel/panela	0	0	NO	Biotic-Mid point
Pectobacterium:citrus	0	0	NO	Biotic-Mid point
Pectobacterium:cocoa	0	0	NO	Biotic-Mid point
Pectobacterium:dark	0	0	NO	Biotic-Mid point
Pectobacterium:dark wood	0	0	NO	Biotic-Mid point
Pectobacterium:dirty/dusty	0	0	NO	Biotic-Mid point
Pectobacterium:dried	0	0	NO	Biotic-Mid point
Pectobacterium:flowers	0	0	NO	Biotic-Mid point
Pectobacterium:fruit	0	0	NO	Biotic-Mid point
Pectobacterium:GGVH	0	0	NO	Biotic-Mid point
Pectobacterium:lactic	0	0	NO	Biotic-Mid point
Pectobacterium:light wood	0	0	NO	Biotic-Mid point
Pectobacterium:musty	0	0	NO	Biotic-Mid point
Pectobacterium:nut flesh	0	0	NO	Biotic-Mid point
Pectobacterium:nut skins	0	0	NO	Biotic-Mid point
Pectobacterium:OFRF	0	0	NO	Biotic-Mid point
Pectobacterium:orange blossom	0	0	NO	Biotic-Mid point
Pectobacterium:overripe	0	0	NO	Biotic-Mid point
Pectobacterium:savory/umami	0	0	NO	Biotic-Mid point
Pectobacterium:tropical	0	0	NO	Biotic-Mid point
Pectobacterium:YOWF	0	0	NO	Biotic-Mid point
Saccharomyces:acetic	5.75204	1.85571	NO	Biotic-Mid point
Saccharomyces:astringency	0	-4.09846	NO	Biotic-Mid point
Saccharomyces:berry	8.15086	-3.79576	NO	Biotic-Mid point
Saccharomyces:bitterness	6.98644	-3.11377	NO	Biotic-Mid point
Saccharomyces:brown	8.69184	-1.19004	NO	Biotic-Mid point
Saccharomyces:caramel/panela	0	0.117621	YES	Biotic-Mid point
Saccharomyces:citrus	7.0977	0.503143	NO	Biotic-Mid point
Saccharomyces:cocoa	0	1.84051	YES	Biotic-Mid point
Saccharomyces:dark	8.80007	-2.39489	NO	Biotic-Mid point
Saccharomyces:dark wood	8.49481	-0.789728	NO	Biotic-Mid point
Saccharomyces:dirty/dusty	8.89483	2.22497	NO	Biotic-Mid point
Saccharomyces:dried	1.0005	-1.1902	NO	Biotic-Mid point
Saccharomyces:flowers	0	-0.453493	NO	Biotic-Mid point
Saccharomyces:fruit	8.10553	1.93193	NO	Biotic-Mid point
Saccharomyces:GGVH	0	6.34468	YES	Biotic-Mid point
Saccharomyces:lactic	8.89483	1.27329	NO	Biotic-Mid point
Saccharomyces:light wood	8.69893	5.45788	NO	Biotic-Mid point
Saccharomyces:musty	10.8146	0.344956	NO	Biotic-Mid point
Saccharomyces:nut flesh	-1.51e-37	2.73426	YES	Biotic-Mid point
Saccharomyces:nut skins	8.15974	-2.56906	NO	Biotic-Mid point
Saccharomyces:OFRF	9.45339	-0.985544	NO	Biotic-Mid point
Saccharomyces:orange blossom	0	-0.83625	NO	Biotic-Mid point
Saccharomyces:overripe	6.78168	5.35387	YES	Biotic-Mid point
Saccharomyces:savory/umami	0	4.68077	YES	Biotic-Mid point
Saccharomyces:tropical	8.24164	2.24488	NO	Biotic-Mid point
Saccharomyces:YOWF	7.32139	0.482337	NO	Biotic-Mid point
Salmonella:acetic	2.08308	2.04212	YES	Biotic-Mid point
Salmonella:astringency	1.0005	-2.32827	NO	Biotic-Mid point
Salmonella:berry	0.538934	-3.03397	NO	Biotic-Mid point
Salmonella:bitterness	7.17978	-1.32171	NO	Biotic-Mid point
Salmonella:brown	1.4249	-0.683502	NO	Biotic-Mid point
Salmonella:caramel/panela	2.38228	-2.54376	NO	Biotic-Mid point
Salmonella:citrus	1.53631	-0.847453	NO	Biotic-Mid point
Salmonella:cocoa	0	-0.208807	NO	Biotic-Mid point
Salmonella:dark	2.57e-37	2.32398	YES	Biotic-Mid point
Salmonella:dark wood	4.78847	1.53534	NO	Biotic-Mid point
Salmonella:dirty/dusty	1.99678	-3.76016	NO	Biotic-Mid point
Salmonella:dried	0	9.26697	YES	Biotic-Mid point
Salmonella:flowers	2.38228	1.74863	YES	Biotic-Mid point
Salmonella:fruit	0	-4.21882	NO	Biotic-Mid point
Salmonella:GGVH	12.9577	2.74148	NO	Biotic-Mid point
Salmonella:lactic	1.99678	-3.07263	NO	Biotic-Mid point
Salmonella:light wood	3.65693	3.49596	YES	Biotic-Mid point
Salmonella:musty	0	-3.32713	NO	Biotic-Mid point
Salmonella:nut flesh	0	-3.60147	NO	Biotic-Mid point
Salmonella:nut skins	3.09128	-4.72394	NO	Biotic-Mid point
Salmonella:OFRF	1.0005	-3.58188	NO	Biotic-Mid point
Salmonella:orange blossom	3.41505	2.8491	YES	Biotic-Mid point
Salmonella:overripe	5.41272	-4.05572	NO	Biotic-Mid point
Salmonella:savory/umami	0	-2.48863	NO	Biotic-Mid point
Salmonella:tropical	0	-1.96138	NO	Biotic-Mid point
Salmonella:YOWF	1.78148	-1.1101	NO	Biotic-Mid point
Tatumella:acetic	8.28608	5.81534	YES	Biotic-Mid point
Tatumella:astringency	7.86168	1.15753	NO	Biotic-Mid point
Tatumella:berry	1.0603	-0.128868	NO	Biotic-Mid point
Tatumella:bitterness	4.29175	2.10803	NO	Biotic-Mid point
Tatumella:brown	2.16276	1.91818	YES	Biotic-Mid point
Tatumella:caramel/panela	3.32571	0.151701	NO	Biotic-Mid point
Tatumella:citrus	5.29925	3.88381	YES	Biotic-Mid point
Tatumella:cocoa	7.6582	2.42375	NO	Biotic-Mid point
Tatumella:dark	-4.49e-37	1.2957	YES	Biotic-Mid point
Tatumella:dark wood	3.68152	0.828896	NO	Biotic-Mid point
Tatumella:dirty/dusty	2.17304	0.326868	NO	Biotic-Mid point
Tatumella:dried	8.15513	1.78979	NO	Biotic-Mid point
Tatumella:flowers	3.32571	2.32913	YES	Biotic-Mid point
Tatumella:fruit	3.46109	-0.0311894	NO	Biotic-Mid point
Tatumella:GGVH	0	1.97555	YES	Biotic-Mid point
Tatumella:lactic	2.17304	-0.0916497	NO	Biotic-Mid point
Tatumella:light wood	3.79234	-0.473746	NO	Biotic-Mid point
Tatumella:musty	0	0.449424	YES	Biotic-Mid point
Tatumella:nut flesh	-1.11e-20	-1.11288	NO	Biotic-Mid point
Tatumella:nut skins	1.83677	1.95718	YES	Biotic-Mid point
Tatumella:OFRF	1.0005	0.0707184	NO	Biotic-Mid point
Tatumella:orange blossom	8.69232	2.65344	NO	Biotic-Mid point
Tatumella:overripe	3.64753	-0.947162	NO	Biotic-Mid point
Tatumella:savory/umami	8.6151	-1.43637	NO	Biotic-Mid point
Tatumella:tropical	4.04452	-0.574739	NO	Biotic-Mid point
Tatumella:YOWF	1.04414	1.17439	YES	Biotic-Mid point
Torulaspora:acetic	7.72907	7.48522	YES	Biotic-Mid point
Torulaspora:astringency	7.95601	2.83672	NO	Biotic-Mid point
Torulaspora:berry	3.54997	-1.52857	NO	Biotic-Mid point
Torulaspora:bitterness	4.35899	1.87055	NO	Biotic-Mid point
Torulaspora:brown	1.6228	2.03598	YES	Biotic-Mid point
Torulaspora:caramel/panela	3.12556	-3.54193	NO	Biotic-Mid point
Torulaspora:citrus	0	6.34738	YES	Biotic-Mid point
Torulaspora:cocoa	8.16911	1.54836	NO	Biotic-Mid point
Torulaspora:dark	1.93e-37	0.175024	YES	Biotic-Mid point
Torulaspora:dark wood	3.31624	4.38626	YES	Biotic-Mid point
Torulaspora:dirty/dusty	1.34285	1.34064	YES	Biotic-Mid point
Torulaspora:dried	8.1106	-0.370595	NO	Biotic-Mid point
Torulaspora:flowers	3.12556	-1.0171	NO	Biotic-Mid point
Torulaspora:fruit	3.80776	-2.02878	NO	Biotic-Mid point
Torulaspora:GGVH	0	2.46614	YES	Biotic-Mid point
Torulaspora:lactic	1.34285	-1.33091	NO	Biotic-Mid point
Torulaspora:light wood	3.30228	-1.72991	NO	Biotic-Mid point
Torulaspora:musty	0	-1.57777	NO	Biotic-Mid point
Torulaspora:nut flesh	1.99e-37	-2.07415	NO	Biotic-Mid point
Torulaspora:nut skins	2.29802	5.42042	YES	Biotic-Mid point
Torulaspora:OFRF	1.0005	-2.27183	NO	Biotic-Mid point
Torulaspora:orange blossom	9.58745	2.61688	NO	Biotic-Mid point
Torulaspora:overripe	4.41158	1.49219	NO	Biotic-Mid point
Torulaspora:savory/umami	7.65945	0.222435	NO	Biotic-Mid point
Torulaspora:tropical	5.02616	3.87589	YES	Biotic-Mid point
Torulaspora:YOWF	1.56073	2.3448	YES	Biotic-Mid point
pH_change_rate_during_exp._phase:acetic	7.47515	-4.07172	NO	Abiotic
pH_change_rate_during_exp._phase:astringency	9.3117	-0.679093	NO	Abiotic
pH_change_rate_during_exp._phase:berry	-1.10393	2.82941	YES	Abiotic
pH_change_rate_during_exp._phase:bitterness	5.29868	2.25019	NO	Abiotic
pH_change_rate_during_exp._phase:brown	2.83231	-2.06074	NO	Abiotic
pH_change_rate_during_exp._phase:caramel/panela	2.30488	4.1851	YES	Abiotic
pH_change_rate_during_exp._phase:citrus	6.63051	-0.836091	NO	Abiotic
pH_change_rate_during_exp._phase:cocoa	9.73015	3.02346	NO	Abiotic
pH_change_rate_during_exp._phase:dark	-3.34e-37	-0.713472	NO	Abiotic
pH_change_rate_during_exp._phase:dark wood	1.83854	0.690653	NO	Abiotic
pH_change_rate_during_exp._phase:dirty/dusty	0	11.9312	YES	Abiotic
pH_change_rate_during_exp._phase:dried	0	4.35652	YES	Abiotic
pH_change_rate_during_exp._phase:flowers	2.30488	7.82795	YES	Abiotic
pH_change_rate_during_exp._phase:fruit	2.9251	6.35625	YES	Abiotic
pH_change_rate_during_exp._phase:GGVH	8.37373	-4.87466	NO	Abiotic
pH_change_rate_during_exp._phase:lactic	0	15.0566	YES	Abiotic
pH_change_rate_during_exp._phase:light wood	1.74387	5.62893	YES	Abiotic
pH_change_rate_during_exp._phase:musty	0	-0.846705	NO	Abiotic
pH_change_rate_during_exp._phase:nut flesh	8.24865	-3.20329	NO	Abiotic
pH_change_rate_during_exp._phase:nut skins	2.35994	-3.59945	NO	Abiotic
pH_change_rate_during_exp._phase:OFRF	1.0005	-0.846705	NO	Abiotic
pH_change_rate_during_exp._phase:orange blossom	8.62479	3.28059	NO	Abiotic
pH_change_rate_during_exp._phase:overripe	4.44629	1.90022	NO	Abiotic
pH_change_rate_during_exp._phase:savory/umami	0	-2.60843	NO	Abiotic
pH_change_rate_during_exp._phase:tropical	2.09744	0.73757	NO	Abiotic
pH_change_rate_during_exp._phase:YOWF	1.18503	6.1546	YES	Abiotic
pH_exp._decay_phase_duration:acetic	1.36692	-5.5759	NO	Abiotic
pH_exp._decay_phase_duration:astringency	6.06271	-1.76837	NO	Abiotic
pH_exp._decay_phase_duration:berry	-1.18106	-1.78977	NO	Abiotic
pH_exp._decay_phase_duration:bitterness	6.6449	5.18248	YES	Abiotic
pH_exp._decay_phase_duration:brown	-0.283844	-2.46706	NO	Abiotic
pH_exp._decay_phase_duration:caramel/panela	-0.150617	-0.642145	NO	Abiotic
pH_exp._decay_phase_duration:citrus	1.58246	-0.456604	NO	Abiotic
pH_exp._decay_phase_duration:cocoa	4.48555	4.48868	YES	Abiotic
pH_exp._decay_phase_duration:dark	6.42e-37	1.75826	YES	Abiotic
pH_exp._decay_phase_duration:dark wood	0.875219	-1.69305	NO	Abiotic
pH_exp._decay_phase_duration:dirty/dusty	-1.0005	0.912514	YES	Abiotic
pH_exp._decay_phase_duration:dried	6.475	7.82721	YES	Abiotic
pH_exp._decay_phase_duration:flowers	-0.150617	3.22207	YES	Abiotic
pH_exp._decay_phase_duration:fruit	0	-1.22541	NO	Abiotic
pH_exp._decay_phase_duration:GGVH	0	-4.95695	NO	Abiotic
pH_exp._decay_phase_duration:lactic	-1.0005	2.15886	YES	Abiotic
pH_exp._decay_phase_duration:light wood	-0.931393	-1.85661	NO	Abiotic
pH_exp._decay_phase_duration:musty	-0.156176	-0.63477	NO	Abiotic
pH_exp._decay_phase_duration:nut flesh	8.75052	-0.848367	NO	Abiotic
pH_exp._decay_phase_duration:nut skins	1.68095	-3.88151	NO	Abiotic
pH_exp._decay_phase_duration:OFRF	0	-0.63477	NO	Abiotic
pH_exp._decay_phase_duration:orange blossom	4.19577	0.706288	NO	Abiotic
pH_exp._decay_phase_duration:overripe	6.88061	-7.32148	NO	Abiotic
pH_exp._decay_phase_duration:savory/umami	0	-2.67552	NO	Abiotic
pH_exp._decay_phase_duration:tropical	1.88501	-3.87896	NO	Abiotic
pH_exp._decay_phase_duration:YOWF	0	-0.195841	NO	Abiotic
Temp._change_rate_during_exp._phase:acetic	5.21832	3.1674	NO	Abiotic
Temp._change_rate_during_exp._phase:astringency	7.61864	-2.99732	NO	Abiotic
Temp._change_rate_during_exp._phase:berry	0	12.1109	YES	Abiotic
Temp._change_rate_during_exp._phase:bitterness	0.657868	4.09045	YES	Abiotic
Temp._change_rate_during_exp._phase:brown	-0.826021	-5.60897	NO	Abiotic
Temp._change_rate_during_exp._phase:caramel/panela	-0.478219	7.13619	YES	Abiotic
Temp._change_rate_during_exp._phase:citrus	0	-4.93188	NO	Abiotic
Temp._change_rate_during_exp._phase:cocoa	0	0.354024	YES	Abiotic
Temp._change_rate_during_exp._phase:dark	-2.63953	2.05208	YES	Abiotic
Temp._change_rate_during_exp._phase:dark wood	-0.169164	4.09332	YES	Abiotic
Temp._change_rate_during_exp._phase:dirty/dusty	-1.73465	3.16237	YES	Abiotic
Temp._change_rate_during_exp._phase:dried	0	-3.79026	NO	Abiotic
Temp._change_rate_during_exp._phase:flowers	-0.478219	6.5187	YES	Abiotic
Temp._change_rate_during_exp._phase:fruit	-0.64652	6.25208	YES	Abiotic
Temp._change_rate_during_exp._phase:GGVH	4.79852	-1.84676	NO	Abiotic
Temp._change_rate_during_exp._phase:lactic	-1.73465	4.59717	YES	Abiotic
Temp._change_rate_during_exp._phase:light wood	1.94243	10.2754	YES	Abiotic
Temp._change_rate_during_exp._phase:musty	-1.41563	3.9497	YES	Abiotic
Temp._change_rate_during_exp._phase:nut flesh	0	-7.65294	NO	Abiotic
Temp._change_rate_during_exp._phase:nut skins	0.505564	-5.25904	NO	Abiotic
Temp._change_rate_during_exp._phase:OFRF	-2.22901	3.9497	YES	Abiotic
Temp._change_rate_during_exp._phase:orange blossom	6.37879	4.07397	NO	Abiotic
Temp._change_rate_during_exp._phase:overripe	1.23017	7.74106	YES	Abiotic
Temp._change_rate_during_exp._phase:savory/umami	0	-2.47102	NO	Abiotic
Temp._change_rate_during_exp._phase:tropical	2.92827	0.457478	NO	Abiotic
Temp._change_rate_during_exp._phase:YOWF	-1.36893	-2.29911	NO	Abiotic
Temp._exp._decay_phase_duration:acetic	7.58528	0.438363	NO	Abiotic
Temp._exp._decay_phase_duration:astringency	8.63737	-0.0360094	NO	Abiotic
Temp._exp._decay_phase_duration:berry	-0.664085	8.46757	YES	Abiotic
Temp._exp._decay_phase_duration:bitterness	5.91741	6.65372	YES	Abiotic
Temp._exp._decay_phase_duration:brown	-0.897225	-3.69847	NO	Abiotic
Temp._exp._decay_phase_duration:caramel/panela	0.775882	4.23138	YES	Abiotic
Temp._exp._decay_phase_duration:citrus	5.28427	-1.87273	NO	Abiotic
Temp._exp._decay_phase_duration:cocoa	10.0469	0.576849	NO	Abiotic
Temp._exp._decay_phase_duration:dark	-1.0005	2.06854	YES	Abiotic
Temp._exp._decay_phase_duration:dark wood	-0.284134	5.35719	YES	Abiotic
Temp._exp._decay_phase_duration:dirty/dusty	-1.0005	3.01223	YES	Abiotic
Temp._exp._decay_phase_duration:dried	8.16136	2.25123	NO	Abiotic
Temp._exp._decay_phase_duration:flowers	0.775882	6.64758	YES	Abiotic
Temp._exp._decay_phase_duration:fruit	2.02975	6.14601	YES	Abiotic
Temp._exp._decay_phase_duration:GGVH	9.25513	0.328485	NO	Abiotic
Temp._exp._decay_phase_duration:lactic	-1.0005	2.96118	YES	Abiotic
Temp._exp._decay_phase_duration:light wood	0	12.15	YES	Abiotic
Temp._exp._decay_phase_duration:musty	0	5.08029	YES	Abiotic
Temp._exp._decay_phase_duration:nut flesh	0	-0.945702	NO	Abiotic
Temp._exp._decay_phase_duration:nut skins	2.7292	-3.9347	NO	Abiotic
Temp._exp._decay_phase_duration:OFRF	0	5.08029	YES	Abiotic
Temp._exp._decay_phase_duration:orange blossom	7.43149	3.59233	NO	Abiotic
Temp._exp._decay_phase_duration:overripe	5.80333	3.34667	NO	Abiotic
Temp._exp._decay_phase_duration:savory/umami	8.3771	-0.804257	NO	Abiotic
Temp._exp._decay_phase_duration:tropical	4.83047	3.92503	YES	Abiotic
Temp._exp._decay_phase_duration:YOWF	-0.339347	-0.533142	NO	Abiotic
Temp._exp._phase_duration:acetic	6.26043	1.14327	NO	Abiotic
Temp._exp._phase_duration:astringency	5.73492	0.880483	NO	Abiotic
Temp._exp._phase_duration:berry	2.1373	6.23103	YES	Abiotic
Temp._exp._phase_duration:bitterness	1.54807	4.37593	YES	Abiotic
Temp._exp._phase_duration:brown	2.06387	-4.31887	NO	Abiotic
Temp._exp._phase_duration:caramel/panela	2.45905	4.8825	YES	Abiotic
Temp._exp._phase_duration:citrus	5.40239	-3.80907	NO	Abiotic
Temp._exp._phase_duration:cocoa	3.63898	2.82471	YES	Abiotic
Temp._exp._phase_duration:dark	1.72585	-3.64978	NO	Abiotic
Temp._exp._phase_duration:dark wood	2.06459	4.51266	YES	Abiotic
Temp._exp._phase_duration:dirty/dusty	1.0005	2.79609	YES	Abiotic
Temp._exp._phase_duration:dried	5.51005	3.17687	NO	Abiotic
Temp._exp._phase_duration:flowers	2.45905	6.7688	YES	Abiotic
Temp._exp._phase_duration:fruit	2.76654	7.6766	YES	Abiotic
Temp._exp._phase_duration:GGVH	2.24258	-0.899711	NO	Abiotic
Temp._exp._phase_duration:lactic	1.0005	3.19119	YES	Abiotic
Temp._exp._phase_duration:light wood	3.40634	8.57092	YES	Abiotic
Temp._exp._phase_duration:musty	1.0005	5.64342	YES	Abiotic
Temp._exp._phase_duration:nut flesh	2.60144	0.141788	NO	Abiotic
Temp._exp._phase_duration:nut skins	2.19369	-0.963957	NO	Abiotic
Temp._exp._phase_duration:OFRF	1.0005	5.64342	YES	Abiotic
Temp._exp._phase_duration:orange blossom	6.92608	1.77442	NO	Abiotic
Temp._exp._phase_duration:overripe	3.63022	0.72151	NO	Abiotic
Temp._exp._phase_duration:savory/umami	5.58298	-1.64948	NO	Abiotic
Temp._exp._phase_duration:tropical	2.93846	2.46846	YES	Abiotic
Temp._exp._phase_duration:YOWF	-0.0639254	-3.88958	NO	Abiotic
Temp._inflection_point:acetic	5.84899	-4.08313	NO	Abiotic
Temp._inflection_point:astringency	0.447755	-1.66694	NO	Abiotic
Temp._inflection_point:berry	12.888	8.16754	NO	Abiotic
Temp._inflection_point:bitterness	8.99561	1.83572	NO	Abiotic
Temp._inflection_point:brown	13.1581	5.96068	NO	Abiotic
Temp._inflection_point:caramel/panela	13.2434	3.80768	NO	Abiotic
Temp._inflection_point:citrus	0	0.536185	YES	Abiotic
Temp._inflection_point:cocoa	1.40137	4.22856	YES	Abiotic
Temp._inflection_point:dark	13.3991	0.346117	NO	Abiotic
Temp._inflection_point:dark wood	0	0.4545	YES	Abiotic
Temp._inflection_point:dirty/dusty	13.1952	0.749754	NO	Abiotic
Temp._inflection_point:dried	1.71191	4.63404	YES	Abiotic
Temp._inflection_point:flowers	13.2434	0.492147	NO	Abiotic
Temp._inflection_point:fruit	12.5743	-3.25694	NO	Abiotic
Temp._inflection_point:GGVH	9.89485	0.573586	NO	Abiotic
Temp._inflection_point:lactic	13.1952	4.53048	NO	Abiotic
Temp._inflection_point:light wood	0	-4.23204	NO	Abiotic
Temp._inflection_point:musty	12.5765	-0.68565	NO	Abiotic
Temp._inflection_point:nut flesh	9.50212	-1.14454	NO	Abiotic
Temp._inflection_point:nut skins	13.6619	1.86939	NO	Abiotic
Temp._inflection_point:OFRF	0	-0.68565	NO	Abiotic
Temp._inflection_point:orange blossom	4.61758	-0.922871	NO	Abiotic
Temp._inflection_point:overripe	0	-5.80057	NO	Abiotic
Temp._inflection_point:savory/umami	2.52526	11.1159	YES	Abiotic
Temp._inflection_point:tropical	0	-4.55268	NO	Abiotic
Temp._inflection_point:YOWF	13.484	0.948296	NO	Abiotic
Time_to_pH_maximum_kinetic_energy:acetic	6.1825	20.9724	YES	Abiotic
Time_to_pH_maximum_kinetic_energy:astringency	1.63764	-2.75516	NO	Abiotic
Time_to_pH_maximum_kinetic_energy:berry	0	2.18306	YES	Abiotic
Time_to_pH_maximum_kinetic_energy:bitterness	0	-3.55468	NO	Abiotic
Time_to_pH_maximum_kinetic_energy:brown	12.8243	2.03327	NO	Abiotic
Time_to_pH_maximum_kinetic_energy:caramel/panela	0	0.558859	YES	Abiotic
Time_to_pH_maximum_kinetic_energy:citrus	8.16826	15.2975	YES	Abiotic
Time_to_pH_maximum_kinetic_energy:cocoa	0	15.3356	YES	Abiotic
Time_to_pH_maximum_kinetic_energy:dark	12.1726	-0.604368	NO	Abiotic
Time_to_pH_maximum_kinetic_energy:dark wood	13.1555	12.3253	YES	Abiotic
Time_to_pH_maximum_kinetic_energy:dirty/dusty	12.319	-2.11844	NO	Abiotic
Time_to_pH_maximum_kinetic_energy:dried	1.91353	-1.0725	NO	Abiotic
Time_to_pH_maximum_kinetic_energy:flowers	0	2.34161	YES	Abiotic
Time_to_pH_maximum_kinetic_energy:fruit	13.2371	-3.74251	NO	Abiotic
Time_to_pH_maximum_kinetic_energy:GGVH	6.53481	-3.94182	NO	Abiotic
Time_to_pH_maximum_kinetic_energy:lactic	12.319	-1.03187	NO	Abiotic
Time_to_pH_maximum_kinetic_energy:light wood	12.012	8.26929	NO	Abiotic
Time_to_pH_maximum_kinetic_energy:musty	12.5439	-0.920933	NO	Abiotic
Time_to_pH_maximum_kinetic_energy:nut flesh	5.99889	2.52713	NO	Abiotic
Time_to_pH_maximum_kinetic_energy:nut skins	12.149	6.89575	NO	Abiotic
Time_to_pH_maximum_kinetic_energy:OFRF	0	-0.920933	NO	Abiotic
Time_to_pH_maximum_kinetic_energy:orange blossom	5.6545	-5.11131	NO	Abiotic
Time_to_pH_maximum_kinetic_energy:overripe	0	-1.02257	NO	Abiotic
Time_to_pH_maximum_kinetic_energy:savory/umami	0.307808	9.1378	YES	Abiotic
Time_to_pH_maximum_kinetic_energy:tropical	0	-2.38047	NO	Abiotic
Time_to_pH_maximum_kinetic_energy:YOWF	0	-7.66602	NO	Abiotic
Time_to_temp._inflection_point:acetic	8.15255	-2.54168	NO	Abiotic
Time_to_temp._inflection_point:astringency	9.34556	6.2604	NO	Abiotic
Time_to_temp._inflection_point:berry	13.64	-2.57447	NO	Abiotic
Time_to_temp._inflection_point:bitterness	8.45579	-2.09712	NO	Abiotic
Time_to_temp._inflection_point:brown	12.7766	-0.455839	NO	Abiotic
Time_to_temp._inflection_point:caramel/panela	0	-2.79104	NO	Abiotic
Time_to_temp._inflection_point:citrus	8.08954	0.0238808	NO	Abiotic
Time_to_temp._inflection_point:cocoa	9.90315	0.880487	NO	Abiotic
Time_to_temp._inflection_point:dark	12.8654	5.36607	NO	Abiotic
Time_to_temp._inflection_point:dark wood	0	-2.56162	NO	Abiotic
Time_to_temp._inflection_point:dirty/dusty	13.3367	-2.13825	NO	Abiotic
Time_to_temp._inflection_point:dried	8.38153	1.60004	NO	Abiotic
Time_to_temp._inflection_point:flowers	0	-4.27054	NO	Abiotic
Time_to_temp._inflection_point:fruit	0	0.334454	YES	Abiotic
Time_to_temp._inflection_point:GGVH	0	0.672746	YES	Abiotic
Time_to_temp._inflection_point:lactic	13.3367	-3.05153	NO	Abiotic
Time_to_temp._inflection_point:light wood	12.5925	1.07918	NO	Abiotic
Time_to_temp._inflection_point:musty	0	-1.31094	NO	Abiotic
Time_to_temp._inflection_point:nut flesh	1.67535	-2.77054	NO	Abiotic
Time_to_temp._inflection_point:nut skins	12.2098	0.733604	NO	Abiotic
Time_to_temp._inflection_point:OFRF	0	-1.31094	NO	Abiotic
Time_to_temp._inflection_point:orange blossom	8.17652	-4.03749	NO	Abiotic
Time_to_temp._inflection_point:overripe	9.13312	-4.96503	NO	Abiotic
Time_to_temp._inflection_point:savory/umami	0	6.59299	YES	Abiotic
Time_to_temp._inflection_point:tropical	12.2136	4.04561	NO	Abiotic
Time_to_temp._inflection_point:YOWF	12.459	1.12057	NO	Abiotic

## Sheet: Supplementary Table 4
Supplementary Table 4. Genome and quality statistics of metagenome assembled genomes (MAGs) constructed from metagenomic datasets originating from cocoa plantations in Santander, Huila, and Antioquia.
Sample_ID	Name	Completeness	Contamination	GC	Genome_size	Contigs	Longest_contig	N50	Mean_contig_length	Predicted_genes	Domain	Phylum	Class	Order	Family	Genus	Species
bin_001	m001	98.6567	0.497512	0.571933	3026109	22	528690	278747	137550	3252	Bacteria	Proteobacteria	Alphaproteobacteria	Rhodospirillales	Acetobacteraceae	Kozakia	unclassified
bin_002	m002	95.852	2.45902	0.449551	3036430	26	446717	243105	116786	3195	Bacteria	Firmicutes	Bacilli	Lactobacillales	Lactobacillaceae	unclassified	unclassified
bin_003	m003	95.445	0	0.541397	3885596	13	510070	326944	298892	3940	Bacteria	Proteobacteria	Gammaproteobacteria	Enterobacterales	unclassified	unclassified	unclassified
bin_004	m004	93.5253	0.52356	0.44339	1466349	6	458003	283777	244392	1709	Bacteria	Firmicutes	Bacilli	Lactobacillales	Leuconostocaceae	Fructobacillus	Fructobacillus pseudoficulneus
bin_005	m005	91.3391	0	0.39279	1910570	35	251565	137700	54587.7	2328	Bacteria	Firmicutes	Bacilli	Lactobacillales	Leuconostocaceae	Leuconostoc	unclassified
bin_006	m006	88.9136	3.47255	0.518548	3742960	74	507407	236560	50580.5	5423	Bacteria	Proteobacteria	Gammaproteobacteria	Enterobacterales	Erwiniaceae	Tatumella	unclassified
bin_007	m007	88.8142	4.8302	0.643138	3817455	32	598336	408640	119295	4339	Bacteria	Proteobacteria	Gammaproteobacteria	Xanthomonadales	Rhodanobacteraceae	Frateuria	Frateuria aurantia
bin_008	m008	87.4681	3.51213	0.406842	3139250	241	83782	18159	13025.9	4192	Bacteria	Proteobacteria	Gammaproteobacteria	Pseudomonadales	Moraxellaceae	Acinetobacter	unclassified
bin_009	m009	83.6097	0	0.526441	2623914	26	325719	126236	100920	3398	Bacteria	Proteobacteria	Alphaproteobacteria	Rhodospirillales	Acetobacteraceae	Acetobacter	Acetobacter orientalis
bin_010	m010	79.9032	0	0.577142	2469479	34	308319	166841	72631.7	3709	Bacteria	Proteobacteria	Alphaproteobacteria	Rhodospirillales	Acetobacteraceae	Acetobacter	Acetobacter ghanensis
bin_011	m011	79.1706	1.83971	0.521057	1749852	35	252687	70104	49995.8	2516	Bacteria	Firmicutes	Bacilli	Lactobacillales	Lactobacillaceae	unclassified	unclassified
bin_012	m012	76.3542	7.61539	0.508473	6639652	299	119720	37334	22206.2	11319	Bacteria	Bacteroidetes	Cytophagia	Cytophagales	Cytophagaceae	Spirosoma	unclassified
bin_013	m013	75.5264	2.82171	0.501973	3347390	75	231813	69601	44631.9	3931	Bacteria	Proteobacteria	Gammaproteobacteria	Enterobacterales	Erwiniaceae	Tatumella	unclassified
bin_014	m014	75.4067	2.57937	0.548298	5943413	177	130081	54719	33578.6	9152	Bacteria	Bacteroidetes	Cytophagia	Cytophagales	Cytophagaceae	Spirosoma	Spirosoma oryzae
bin_015	m015	75.035	0.497512	0.594888	2253282	26	271154	148086	86664.7	3404	Bacteria	Proteobacteria	Alphaproteobacteria	Rhodospirillales	Acetobacteraceae	Acetobacter	unclassified
bin_016	m016	74.0399	0.543478	0.416366	1572175	64	130422	45493	24565.2	2420	Bacteria	Firmicutes	Bacilli	Lactobacillales	Lactobacillaceae	unclassified	unclassified
bin_017	m017	73.408	0.497512	0.595878	1995378	12	824066	352750	166273	2264	Bacteria	Proteobacteria	Alphaproteobacteria	Rhodospirillales	Acetobacteraceae	Gluconobacter	unclassified
bin_018	m018	68.9655	0	0.562678	2774864	203	65331	17964	13669.3	4574	Bacteria	Proteobacteria	Alphaproteobacteria	Rhodospirillales	Acetobacteraceae	Gluconobacter	unclassified
bin_019	m019	64.6552	0	0.496953	4187783	32	994766	203258	130868	4673	Bacteria	Proteobacteria	Gammaproteobacteria	Enterobacterales	Erwiniaceae	Tatumella	Tatumella citrea
bin_020	m020	63.1007	2.29885	0.345588	3679982	252	58483	19471	14603.1	6686	Bacteria	Bacteroidetes	Chitinophagia	Chitinophagales	Chitinophagaceae	Arachidicoccus	Arachidicoccus sp. B3-10
bin_021	m021	63.0878	0	0.331923	2856782	304	38870	11429	9397.31	5182	Bacteria	Bacteroidetes	Bacteroidia	Bacteroidales	Dysgonomonadaceae	Dysgonomonas	unclassified
bin_022	m022	61.8966	0	0.607762	3416476	121	315730	79944	28235.3	4457	Bacteria	Proteobacteria	Alphaproteobacteria	Rhodospirillales	Acetobacteraceae	Gluconobacter	unclassified
bin_023	m023	61.7207	1.81753	0.51453	3645217	112	185431	51861	32546.6	5584	Bacteria	Proteobacteria	Gammaproteobacteria	Enterobacterales	unclassified	unclassified	unclassified
bin_024	m024	56.8966	1.72414	0.556034	3537021	119	254317	51571	29722.9	4429	Bacteria	Proteobacteria	Alphaproteobacteria	Rhodospirillales	Acetobacteraceae	Gluconobacter	unclassified
bin_025	m025	55.4968	0.613497	0.374999	1236717	107	80632	13270	11558.1	1509	Bacteria	Firmicutes	Bacilli	Lactobacillales	Leuconostocaceae	Weissella	Weissella paramesenteroides
bin_026	m026	54.5977	3.44828	0.523601	5426064	474	55846	14307	11447.4	9344	Bacteria	Proteobacteria	Gammaproteobacteria	Enterobacterales	Pectobacteriaceae	Pectobacterium	unclassified
bin_027	m027	53.4782	9.34288	0.50782	2149409	46	288418	95044	46726.3	2498	Bacteria	Proteobacteria	Gammaproteobacteria	Enterobacterales	Erwiniaceae	Tatumella	unclassified
bin_028	m028	53.2915	2.77429	0.334718	1662808	187	38399	9914	8892.02	3443	Bacteria	Firmicutes	Bacilli	unclassified	unclassified	unclassified	unclassified
bin_029	m029	53.2004	0	0.651352	2600937	263	58844	11503	9889.49	2922	Bacteria	Proteobacteria	Gammaproteobacteria	Xanthomonadales	Xanthomonadaceae	Pseudoxanthomonas	Pseudoxanthomonas composti
bin_030	m030	50	1.72414	0.421949	2707375	289	40994	11331	9368.08	5198	Bacteria	Proteobacteria	Gammaproteobacteria	Pseudomonadales	Moraxellaceae	Acinetobacter	unclassified
bin_038	m038	44.3835	9.13793	0.493958	4461713	45	2382067	2382067	99149.2	4944	Eukaryota	Ascomycota	Dothideomycetes	unclassified	unclassified	unclassified	unclassified
bin_041	m041	38.815	8.8785	0.424438	6120561	1304	14985	4777	4693.68	9796	Eukaryota	Ascomycota	unclassified	unclassified	unclassified	unclassified	unclassified
bin_045	m045	36.8173	7.61478	0.513786	15152734	3797	14786	4094	3990.71	25991	Eukaryota	Ascomycota	unclassified	unclassified	unclassified	unclassified	unclassified
bin_055	m055	43.1191	8.10867	0.391256	3650283	42	385383	285819	86911.5	3799	Eukaryota	Ascomycota	Saccharomycetes	Saccharomycetales	Saccharomycetaceae	Saccharomyces	unclassified
bin_066	m066	76.0326	0.271739	0.43001	2575440	35	572689	129888	73584	3336	Bacteria	Firmicutes	Bacilli	Lactobacillales	Lactobacillaceae	unclassified	unclassified
bin_067	m067	87.1416	0.52356	0.338602	2533639	55	750854	372754	46066.2	3832	Bacteria	Firmicutes	Bacilli	Lactobacillales	Lactobacillaceae	Liquorilactobacillus	Liquorilactobacillus cacaonum
bin_084	m084	62.931	0	0.51896	2081216	3	1053575	1053575	693739	2637	Bacteria	Proteobacteria	Gammaproteobacteria	Enterobacterales	Erwiniaceae	Tatumella	unclassified
bin_086	m086	40.5104	5.41577	0.353064	3426245	8	715888	581695	428281	2986	Eukaryota	Ascomycota	Saccharomycetes	Saccharomycetales	Saccharomycodaceae	Hanseniaspora	Hanseniaspora opuntiae
bin_126	m126	88.364	0	0.531206	2834521	9	1512519	1512519	314947	3974	Bacteria	Proteobacteria	Alphaproteobacteria	Rhodospirillales	Acetobacteraceae	Acetobacter	unclassified
bin_133	m133	98.0072	1.22283	0.39756	2023368	18	487838	169553	112409	2306	Bacteria	Firmicutes	Bacilli	Lactobacillales	Leuconostocaceae	Weissella	Weissella fabalis
bin_134	m134	34.0462	4.42128	0.38051	4596458	696	25636	7245	6604.11	7610	Eukaryota	Ascomycota	Saccharomycetes	Saccharomycetales	Pichiaceae	Pichia	Pichia kudriavzevii
bin_140	m140	71.8355	1.67572	0.396468	1642017	99	154799	23130	16586	2443	Bacteria	Firmicutes	Bacilli	Lactobacillales	Leuconostocaceae	Weissella	Weissella fabalis
bin_141	m141	62.0194	0.497512	0.547322	1651716	5	962620	962620	330343	2018	Bacteria	Proteobacteria	Alphaproteobacteria	Rhodospirillales	Acetobacteraceae	Acetobacter	unclassified
bin_143	m143	51.5302	0	0.529331	1600572	15	414358	155430	106705	2051	Bacteria	Proteobacteria	Alphaproteobacteria	Rhodospirillales	Acetobacteraceae	Acetobacter	unclassified
bin_145	m145	66.1586	1.01093	0.522143	2161740	28	288251	103856	77205	2756	Bacteria	Proteobacteria	Gammaproteobacteria	Enterobacterales	Erwiniaceae	Tatumella	Tatumella saanichensis
bin_148	m148	83.4125	0.995025	0.572301	2490205	18	487588	233140	138345	3031	Bacteria	Proteobacteria	Alphaproteobacteria	Rhodospirillales	Acetobacteraceae	Acetobacter	unclassified
bin_155	m155	31.1107	6.69183	0.304177	6259989	1109	27591	6185	5644.72	12728	Eukaryota	Ascomycota	Saccharomycetes	Saccharomycetales	Pichiaceae	Pichia	Pichia membranifaciens
bin_169	m169	94.3247	1.69433	0.538659	5411278	78	383077	110461	69375.4	6302	Bacteria	Proteobacteria	Gammaproteobacteria	Enterobacterales	unclassified	unclassified	unclassified
bin_176	m176	85.235	0.52356	0.452183	1325793	15	209491	123304	88386.2	2189	Bacteria	Firmicutes	Bacilli	Lactobacillales	Leuconostocaceae	Fructobacillus	Fructobacillus pseudoficulneus
bin_187	m187	55.8377	3.72168	0.360718	2198136	202	50353	14313	10881.9	4687	Archaea	Thaumarchaeota	unclassified	unclassified	unclassified	unclassified	Thaumarchaeota archaeon
bin_196	m196	50	0.862069	0.527548	2055565	137	72028	16788	15004.1	3152	Bacteria	Proteobacteria	Gammaproteobacteria	Enterobacterales	Erwiniaceae	Tatumella	Tatumella saanichensis
bin_197	m197	63.3573	0.617284	0.444724	2421762	7	861846	704376	345966	2549	Bacteria	Firmicutes	Bacilli	Lactobacillales	Lactobacillaceae	unclassified	unclassified
bin_207	m207	88.5104	0	0.603689	2938875	14	722440	459740	209920	3304	Bacteria	Proteobacteria	Alphaproteobacteria	Rhodospirillales	Acetobacteraceae	Gluconobacter	unclassified
bin_216	m216	92.5922	0.26178	0.340226	1938429	12	373952	343739	161536	2561	Bacteria	Firmicutes	Bacilli	Lactobacillales	Lactobacillaceae	Liquorilactobacillus	Liquorilactobacillus cacaonum
bin_219	m219	77.5862	0	0.619517	2452914	49	210043	76768	50059.5	2781	Bacteria	Proteobacteria	Alphaproteobacteria	Rhodospirillales	Acetobacteraceae	Gluconobacter	unclassified

## Sheet: Supplementary Table 5
Supplementary Table 5. Enriched GO categories across microbial communities during cocoa bean fermentation
GO_term	Santander_48vs0h	Santander_72vs0h	Santander_96vs0h	Huila_48vs0h	Huila_72vs0h	Huila_96vs0h	Antioquia_48vs0h	Antioquia_72vs0h	Antioquia_96vs0h
GO:0000002-mitochondrial genome maintenance	NA	25410	37292	NA	5598	NA	NA	NA	NA
GO:0000018-regulation of DNA recombination	NA	13190	17981	5169	4050	7851	-382	362	-399
GO:0000027-ribosomal large subunit assembly	3280	3837	NA	NA	3341	-2254	NA	NA	NA
GO:0000028-ribosomal small subunit assembly	NA	4758	NA	NA	NA	NA	-185	-96	4
GO:0000041-transition metal ion transport	-3246	-9683	-7687	-2102	NA	-4475	-72	387	NA
GO:0000053-argininosuccinate metabolic process	NA	NA	NA	NA	NA	NA	-1831	-2708	-920
GO:0000075-negative regulation of cell cycle phase transition	NA	NA	NA	5954	5101	NA	NA	NA	NA
GO:0000096-sulfur amino acid metabolic process	-1895	NA	NA	NA	NA	-3596	101	-74	-288
GO:0000097-sulfur amino acid biosynthetic process	NA	NA	NA	NA	NA	-3558	NA	NA	NA
GO:0000097-sulfur amino acid metabolic process	NA	-4510	-7233	NA	NA	NA	NA	NA	NA
GO:0000101-sulfur amino acid transport	NA	NA	-20469	NA	NA	NA	-333	-424	-88
GO:0000103-sulfate assimilation	NA	NA	NA	NA	NA	NA	438	73	NA
GO:0000122-negative regulation of transcription by RNA polymerase II	8726	25565	39002	5425	4050	17832	NA	NA	NA
GO:0000154-rRNA modification	-4960	-10810	-11797	-2311	-1968	-4713	NA	NA	NA
GO:0000160-phosphorelay signal transduction system	NA	-22939	-23195	-7354	-11156	-9476	NA	NA	NA
GO:0000209-protein polyubiquitination	NA	25373	39428	NA	NA	NA	NA	NA	NA
GO:0000226-microtubule-based process	9419	NA	NA	NA	NA	NA	NA	NA	NA
GO:0000278-mitotic cell cycle	8378	NA	NA	NA	NA	NA	NA	NA	NA
GO:0000280-organelle fission	NA	NA	NA	5641	3595	17271	NA	NA	NA
GO:0000281-cytoskeleton-dependent cytokinesis	NA	20581	28440	3285	NA	NA	NA	NA	NA
GO:0000282-cellular bud site selection	NA	25222	37424	NA	3231	NA	NA	NA	NA
GO:0000288-nuclear-transcribed mRNA catabolic process, deadenylation-dependent decay	NA	21952	33744	NA	3663	NA	NA	NA	NA
GO:0000291-RNA destabilization	NA	NA	NA	NA	NA	NA	NA	-2557	NA
GO:0000302-response to reactive oxygen species	1628	NA	5190	NA	NA	3052	-247	80	71
GO:0000305-response to superoxide	NA	NA	NA	NA	NA	NA	-563	-1055	-70
GO:0000398-RNA splicing, via transesterification reactions	8105	26172	37739	2977	4097	NA	NA	NA	NA
GO:0000398-RNA splicing, via transesterification reactions with bulged adenosine as nucleophile	NA	NA	NA	NA	NA	16301	NA	NA	NA
GO:0000429-carbon catabolite regulation of transcription	NA	25745	37414	NA	4096	NA	NA	NA	NA
GO:0000436-carbon catabolite activation of transcription	NA	26984	40544	NA	NA	NA	NA	NA	NA
GO:0000453-rRNA 2'-O-methylation	NA	NA	NA	NA	NA	NA	575	1470	-125
GO:0000462-maturation of SSU-rRNA	7542	18233	NA	NA	4486	NA	NA	NA	NA
GO:0000462-maturation of SSU-rRNA from tricistronic rRNA transcript (SSU-rRNA, 5.8S rRNA, LSU-rRNA)	NA	NA	NA	NA	NA	NA	127	1004	203
GO:0000469-maturation of 5.8S rRNA	8272	20671	31899	5328	3834	14661	NA	NA	NA
GO:0000470-maturation of LSU-rRNA	6671	19391	30364	4532	3399	NA	NA	-1700	NA
GO:0000478-obsolete cleavage involved in rRNA processing	NA	NA	NA	NA	NA	NA	-840	-624	NA
GO:0000478-obsolete endonucleolytic cleavage involved in rRNA processing	8286	20827	31595	6358	5091	14358	NA	NA	NA
GO:0000480-endonucleolytic cleavage to generate mature 5'-end of SSU-rRNA from (SSU-rRNA, 5.8S rRNA, LSU-rRNA)	NA	20000	30001	NA	NA	NA	NA	NA	NA
GO:0000724-recombinational repair	NA	NA	NA	3431	NA	8066	NA	NA	NA
GO:0000725-recombinational repair	2984	11863	16162	NA	NA	NA	155	370	-49
GO:0000726-obsolete non-recombinational repair	NA	NA	37315	NA	2630	NA	352	-1241	NA
GO:0000731-DNA synthesis involved in DNA repair	NA	8928	9875	NA	NA	NA	-652	-425	-2
GO:0000738-obsolete DNA catabolic process, exonucleolytic	NA	NA	NA	NA	NA	NA	239	-196	NA
GO:0000747-obsolete conjugation	7787	24240	35294	5613	3185	14494	NA	NA	NA
GO:0000749-response to pheromone	NA	NA	NA	NA	NA	15963	NA	NA	NA
GO:0000750-G protein-coupled receptor signaling pathway	NA	22143	NA	NA	NA	NA	NA	NA	NA
GO:0000902-cell morphogenesis	NA	25460	39618	NA	4039	NA	NA	NA	NA
GO:0000910-cytokinesis	4517	11994	15447	2296	NA	5883	NA	NA	-519
GO:0000918-division septum site selection	NA	NA	NA	NA	NA	NA	-1176	-1536	-167
GO:0000920-septum digestion after cytokinesis	NA	8310	11567	NA	2458	6112	-1245	-175	NA
GO:0000956-mRNA catabolic process	NA	14742	22927	NA	3355	NA	NA	NA	NA
GO:0000966-RNA 5'-end processing	6692	11871	NA	NA	4276	8103	NA	NA	NA
GO:0000967-RNA 5'-end processing	NA	NA	15801	NA	NA	NA	NA	NA	NA
GO:0001101-response to acid chemical	NA	10927	15075	NA	NA	NA	-680	229	-153
GO:0001300-obsolete chronological cell aging	NA	26182	NA	NA	NA	NA	NA	NA	NA
GO:0001302-obsolete replicative cell aging	NA	26121	40771	NA	3299	NA	NA	NA	NA
GO:0001407-glycerophosphodiester transmembrane transport	NA	NA	NA	NA	NA	NA	1255	-1534	1193
GO:0001510-RNA methylation	-4007	-11482	-13071	-1927	-3098	-5457	NA	-176	-329
GO:0001522-pseudouridine synthesis	NA	-5948	-9012	NA	NA	-4558	320	6	56
GO:0001558-regulation of cell growth	8490	18497	26913	NA	4961	9897	NA	NA	NA
GO:0001680-tRNA 3'-terminal CCA addition	NA	NA	NA	NA	NA	NA	575	1086	NA
GO:0001896-autolysis	NA	NA	NA	NA	NA	NA	-1315	-322	-408
GO:0001934-positive regulation of phosphorylation	NA	NA	34643	NA	NA	NA	NA	NA	NA
GO:0002097-tRNA wobble base modification	NA	-5768	-7489	NA	NA	-3450	-224	-879	-52
GO:0002098-tRNA wobble uridine modification	NA	-3238	-5945	NA	NA	-3531	-897	-1511	-99
GO:0002099-tRNA wobble guanine modification	NA	NA	NA	NA	NA	NA	-1242	-946	-341
GO:0002101-tRNA wobble cytosine modification	NA	NA	NA	NA	NA	NA	1955	-149	NA
GO:0002128-tRNA nucleoside ribose methylation	NA	NA	NA	NA	NA	NA	-1046	-1507	NA
GO:0002132-tRNA nucleoside ribose methylation	NA	NA	NA	NA	NA	NA	NA	NA	-569
GO:0002132-wobble position cytosine ribose methylation	NA	NA	NA	NA	NA	NA	-1877	-2061	NA
GO:0002136-tRNA wobble base lysidine biosynthesis	NA	NA	NA	NA	NA	NA	1621	-56	NA
GO:0002143-tRNA wobble position uridine thiolation	NA	NA	NA	NA	NA	NA	-951	-2016	106
GO:0002181-cytoplasmic translation	7097	20606	31714	4985	2381	14919	208	-461	285
GO:0002183-cytoplasmic translational initiation	NA	18159	27816	NA	NA	NA	NA	NA	NA
GO:0002183-formation of translation preinitiation complex	NA	NA	NA	NA	NA	NA	NA	243	NA
GO:0002184-cytoplasmic translational termination	NA	NA	NA	NA	NA	NA	1167	-252	NA
GO:0002937-tRNA 4-thiouridine biosynthesis	NA	NA	NA	NA	NA	NA	-1160	-137	-264
GO:0002939-tRNA N1-guanine methylation	NA	NA	NA	NA	NA	NA	-1090	-518	-228
GO:0002943-tRNA dihydrouridine synthesis	NA	NA	NA	NA	NA	NA	10	642	-25
GO:0003333-amino acid transport	NA	NA	NA	NA	NA	NA	NA	-357	97
GO:0005975-carbohydrate metabolic process	-3156	-7741	-7491	-1235	-3014	-3534	-129	-171	28
GO:0005977-energy reserve metabolic process	NA	11173	NA	NA	NA	NA	NA	NA	NA
GO:0005978-glycogen metabolic process	NA	NA	NA	NA	NA	NA	71	61	NA
GO:0005984-disaccharide metabolic process	NA	5076	10199	NA	NA	7453	-1310	-89	NA
GO:0005986-sucrose metabolic process	NA	NA	NA	NA	NA	NA	NA	450	NA
GO:0005990-lactose catabolic process	NA	NA	NA	NA	NA	NA	-601	-1912	813
GO:0005993-oligosaccharide catabolic process	NA	NA	NA	NA	NA	NA	-1794	-187	NA
GO:0005996-monosaccharide metabolic process	-2673	-6130	-6264	NA	NA	-3425	NA	-307	-237
GO:0006000-fructose metabolic process	NA	NA	NA	NA	NA	NA	-852	-1287	NA
GO:0006001-fructose catabolic process	NA	NA	NA	NA	NA	NA	-1464	-2328	NA
GO:0006001-fructose metabolic process	NA	NA	NA	NA	NA	NA	NA	NA	-702
GO:0006002-fructose 6-phosphate metabolic process	NA	NA	NA	NA	NA	NA	-489	-346	NA
GO:0006006-glucose metabolic process	NA	-2872	-4486	NA	NA	-2380	-877	-570	-408
GO:0006007-glucose catabolic process	NA	NA	NA	NA	NA	NA	-997	-1311	NA
GO:0006012-galactose metabolic process	NA	NA	3923	NA	NA	NA	NA	NA	NA
GO:0006014-D-ribose metabolic process	NA	NA	NA	NA	NA	NA	-2116	-1021	-839
GO:0006022-aminoglycan metabolic process	-9597	-21856	-20675	-3185	-2726	NA	166	-11	-144
GO:0006023-aminoglycan biosynthetic process	-7992	NA	NA	NA	NA	NA	NA	NA	NA
GO:0006040-amino sugar metabolic process	NA	3147	NA	NA	NA	NA	-20	-258	5
GO:0006048-amino sugar biosynthetic process	NA	NA	NA	NA	NA	NA	NA	NA	153
GO:0006048-UDP-N-acetylglucosamine metabolic process	NA	NA	NA	NA	NA	NA	-387	NA	NA
GO:0006066-alcohol metabolic process	2476	10497	13038	1343	NA	6935	181	20	-79
GO:0006067-ethanol metabolic process	NA	NA	NA	NA	NA	NA	791	NA	693
GO:0006073-glucan metabolic process	NA	6873	10441	NA	NA	NA	NA	NA	-100
GO:0006081-cellular aldehyde metabolic process	-5046	-12462	-10598	-2184	-2529	-2841	101	348	-160
GO:0006083-acetate metabolic process	NA	NA	NA	NA	NA	NA	562	304	-188
GO:0006086-acetyl-CoA biosynthetic process from pyruvate	NA	NA	NA	NA	NA	NA	1284	863	183
GO:0006089-lactate metabolic process	NA	NA	NA	NA	NA	NA	-103	1042	123
GO:0006090-pyruvate metabolic process	-1603	-4386	-5097	NA	NA	NA	12	187	-320
GO:0006091-generation of precursor metabolites and energy	NA	-2196	-1861	-1424	NA	NA	-30	-161	-154
GO:0006101-tricarboxylic acid metabolic process	NA	-7392	-9232	NA	NA	NA	NA	NA	NA
GO:0006103-2-oxoglutarate metabolic process	NA	NA	NA	NA	NA	NA	996	748	522
GO:0006105-succinate metabolic process	NA	NA	NA	NA	NA	NA	-325	716	-92
GO:0006108-malate metabolic process	NA	NA	NA	NA	NA	NA	-849	21	475
GO:0006109-regulation of carbohydrate metabolic process	6125	17884	22488	6481	4293	11242	554	171	-57
GO:0006112-energy reserve metabolic process	NA	NA	19183	NA	NA	NA	NA	NA	NA
GO:0006113-fermentation	NA	NA	NA	NA	NA	NA	421	-92	4
GO:0006115-ethanol biosynthetic process	NA	NA	NA	NA	NA	NA	791	NA	693
GO:0006115-ethanol metabolic process	NA	NA	NA	NA	NA	NA	NA	-754	NA
GO:0006119-oxidative phosphorylation	NA	NA	NA	NA	3144	NA	NA	NA	NA
GO:0006120-mitochondrial electron transport, NADH to ubiquinone	NA	NA	NA	NA	NA	NA	NA	766	NA
GO:0006122-mitochondrial electron transport, ubiquinol to cytochrome c	NA	NA	NA	NA	NA	NA	NA	-4249	NA
GO:0006123-mitochondrial electron transport, cytochrome c to oxygen	NA	NA	NA	NA	NA	NA	NA	-4412	NA
GO:0006124-ferredoxin metabolic process	NA	NA	NA	NA	NA	NA	2108	517	NA
GO:0006144-purine nucleobase metabolic process	NA	NA	NA	NA	NA	NA	-428	292	361
GO:0006163-purine-containing compound metabolic process	NA	NA	NA	NA	NA	NA	0	-261	NA
GO:0006166-purine ribonucleoside salvage	NA	NA	NA	NA	NA	NA	NA	16	NA
GO:0006183-GTP biosynthetic process	NA	NA	NA	NA	NA	NA	2825	962	NA
GO:0006189-'de novo' IMP biosynthetic process	NA	NA	NA	NA	NA	NA	1789	-1380	NA
GO:0006206-pyrimidine nucleobase metabolic process	NA	-8977	-7176	NA	NA	NA	NA	NA	NA
GO:0006207-'de novo' pyrimidine nucleobase biosynthetic process	NA	NA	NA	NA	NA	NA	-56	-1058	-345
GO:0006213-pyrimidine nucleoside metabolic process	NA	NA	NA	NA	NA	-3840	NA	NA	7
GO:0006220-pyrimidine nucleotide metabolic process	NA	NA	NA	NA	NA	NA	NA	NA	-184
GO:0006221-pyrimidine nucleotide metabolic process	NA	-10587	-11241	-1717	NA	-4736	85	-267	NA
GO:0006244-pyrimidine nucleotide catabolic process	NA	NA	NA	NA	NA	NA	-1122	-844	-863
GO:0006259-DNA metabolic process	2523	5526	5990	1189	NA	1986	-7	-171	46
GO:0006260-DNA replication	NA	NA	NA	NA	NA	NA	-11	-182	NA
GO:0006261-DNA-templated DNA replication	NA	NA	NA	NA	NA	NA	-234	-338	NA
GO:0006261-DNA replication	3340	5198	5787	1754	1856	2091	NA	NA	25
GO:0006265-DNA topological change	NA	-8157	-8881	NA	NA	-2920	315	22	421
GO:0006268-DNA unwinding involved in DNA replication	NA	NA	NA	NA	NA	NA	-389	-805	-306
GO:0006269-DNA replication, synthesis of RNA primer	NA	NA	NA	NA	NA	NA	868	1476	295
GO:0006270-DNA replication initiation	NA	16881	16954	3000	2218	7426	-806	-2041	-272
GO:0006275-regulation of DNA replication	NA	NA	NA	NA	NA	NA	-334	-52	NA
GO:0006276-plasmid maintenance	NA	-14441	-15630	NA	NA	-8642	-129	-212	15
GO:0006278-RNA-templated DNA biosynthetic process	NA	NA	NA	NA	-5578	5267	NA	NA	NA
GO:0006281-DNA repair	2862	8008	9454	1924	NA	4114	-307	-313	-244
GO:0006283-nucleotide-excision repair, DNA damage recognition	NA	NA	NA	NA	NA	NA	-2654	-1521	-855
GO:0006284-base-excision repair	NA	NA	NA	NA	NA	NA	-194	-852	-630
GO:0006285-base-excision repair, AP site formation	NA	NA	NA	NA	NA	NA	-581	-1583	-422
GO:0006289-nucleotide-excision repair	6873	13709	19262	3806	3874	7402	315	-439	454
GO:0006298-mismatch repair	NA	5278	4318	NA	NA	NA	269	355	37
GO:0006301-postreplication repair	NA	15772	18323	NA	NA	NA	-1350	-1868	147
GO:0006302-double-strand break repair	4331	16285	21244	4202	1221	9686	-644	-629	-371
GO:0006303-obsolete non-recombinational repair	NA	24665	NA	NA	NA	NA	NA	NA	NA
GO:0006306-DNA modification	NA	NA	NA	NA	NA	NA	726	NA	NA
GO:0006308-DNA catabolic process	NA	NA	-24164	NA	NA	NA	690	-615	743
GO:0006310-DNA recombination	3038	9501	11685	3455	2047	4984	-160	-134	101
GO:0006312-mitotic recombination	NA	26057	39108	NA	4505	NA	NA	NA	NA
GO:0006325-chromatin organization	NA	NA	NA	NA	NA	NA	NA	-1402	NA
GO:0006338-chromatin remodeling	8576	25285	38039	4578	3999	17539	NA	NA	NA
GO:0006352-DNA-templated transcription initiation	6244	13109	18529	1842	2274	7095	379	-177	474
GO:0006353-DNA-templated transcription termination	NA	15497	22912	NA	3936	9832	584	98	521
GO:0006354-DNA-templated transcription elongation	8394	NA	NA	4417	NA	NA	127	343	203
GO:0006355-regulation of DNA-templated transcription	NA	NA	NA	2768	NA	7426	NA	NA	NA
GO:0006356-regulation of transcription by RNA polymerase I	NA	22510	NA	NA	NA	NA	NA	NA	NA
GO:0006357-regulation of transcription by RNA polymerase II	9238	26426	39711	6420	4213	17720	NA	-3032	NA
GO:0006360-transcription by RNA polymerase I	NA	20040	32323	NA	3171	NA	NA	NA	NA
GO:0006366-transcription by RNA polymerase II	8812	23784	36747	5605	3492	16184	NA	-2682	NA
GO:0006367-transcription initiation at RNA polymerase II promoter	NA	20011	32307	NA	3585	NA	NA	NA	NA
GO:0006368-DNA-templated transcription elongation	NA	22696	33629	NA	3323	13807	NA	NA	NA
GO:0006396-ncRNA metabolic process	NA	NA	NA	NA	NA	NA	NA	NA	-95
GO:0006396-RNA processing	4006	8555	10519	1902	1877	4732	-81	-52	NA
GO:0006397-mRNA processing	6891	21155	30376	2940	3270	13213	809	631	103
GO:0006399-tRNA metabolic process	NA	-971	-1925	NA	-1697	NA	-127	-163	-89
GO:0006400-tRNA processing	NA	NA	NA	NA	NA	NA	-192	-341	NA
GO:0006401-RNA catabolic process	4638	10623	15883	3808	2885	6834	345	511	115
GO:0006402-mRNA catabolic process	6281	NA	NA	5539	NA	11464	597	394	208
GO:0006412-peptide metabolic process	2522	NA	4409	NA	NA	NA	NA	NA	NA
GO:0006413-translational initiation	NA	16358	24760	NA	2142	9495	-305	-511	139
GO:0006414-translational elongation	NA	8190	9561	NA	NA	5674	-26	-350	-453
GO:0006415-translational termination	NA	NA	NA	NA	NA	NA	546	181	-259
GO:0006419-alanyl-tRNA aminoacylation	NA	NA	NA	NA	NA	NA	272	-191	470
GO:0006420-arginyl-tRNA aminoacylation	NA	NA	NA	NA	NA	NA	NA	598	NA
GO:0006421-asparaginyl-tRNA aminoacylation	NA	NA	NA	NA	NA	NA	-1137	-939	NA
GO:0006422-aspartyl-tRNA aminoacylation	NA	NA	NA	NA	NA	NA	NA	1438	NA
GO:0006423-cysteinyl-tRNA aminoacylation	NA	NA	NA	NA	NA	NA	-1157	1385	NA
GO:0006424-glutamyl-tRNA aminoacylation	NA	NA	NA	NA	NA	NA	2610	700	NA
GO:0006425-glutaminyl-tRNA aminoacylation	NA	NA	NA	NA	NA	NA	-364	-398	NA
GO:0006426-glycyl-tRNA aminoacylation	NA	NA	NA	NA	NA	NA	509	-191	1135
GO:0006427-histidyl-tRNA aminoacylation	NA	NA	NA	NA	NA	NA	2586	479	NA
GO:0006428-isoleucyl-tRNA aminoacylation	NA	NA	NA	NA	NA	NA	327	-289	-450
GO:0006429-leucyl-tRNA aminoacylation	NA	NA	NA	NA	NA	NA	-586	-94	NA
GO:0006430-lysyl-tRNA aminoacylation	NA	NA	NA	NA	NA	NA	-909	265	-910
GO:0006431-methionyl-tRNA aminoacylation	NA	NA	NA	NA	NA	NA	594	270	114
GO:0006432-phenylalanyl-tRNA aminoacylation	NA	NA	NA	NA	NA	NA	535	936	NA
GO:0006433-prolyl-tRNA aminoacylation	NA	NA	NA	NA	NA	NA	815	0	NA
GO:0006435-threonyl-tRNA aminoacylation	NA	NA	NA	NA	NA	NA	NA	2726	NA
GO:0006446-regulation of translational initiation	NA	7000	9096	NA	NA	NA	NA	NA	NA
GO:0006457-protein folding	1882	2736	2810	NA	1309	NA	703	NA	89
GO:0006458-'de novo' protein folding	NA	10319	11806	NA	NA	NA	NA	NA	NA
GO:0006465-signal peptide processing	NA	NA	NA	NA	NA	NA	479	-170	772
GO:0006468-protein phosphorylation	3006	5911	8682	NA	NA	3861	263	-264	114
GO:0006470-protein dephosphorylation	4937	10347	11837	2617	NA	4591	-209	-875	35
GO:0006473-protein acylation	NA	9024	13799	NA	NA	NA	NA	NA	NA
GO:0006474-N-terminal protein amino acid acetylation	NA	NA	NA	NA	NA	NA	NA	NA	-642
GO:0006487-fructose 6-phosphate metabolic process	NA	NA	NA	NA	NA	NA	NA	NA	-360
GO:0006487-protein N-linked glycosylation	NA	18356	26629	NA	NA	NA	-1277	-2168	NA
GO:0006497-protein lipidation	NA	NA	34895	NA	NA	NA	NA	NA	NA
GO:0006508-proteolysis	2238	5977	8490	1611	735	3964	299	197	343
GO:0006515-protein quality control for misfolded or incompletely synthesized proteins	NA	13016	18791	NA	6036	NA	178	624	416
GO:0006518-peptide metabolic process	NA	4280	NA	NA	NA	NA	-105	192	14
GO:0006520-amino acid metabolic process	-3652	-10296	-11914	-2086	-2086	-5135	NA	NA	NA
GO:0006525-arginine metabolic process	-2900	-10082	-12551	-2066	NA	-6827	-284	-724	-69
GO:0006526-arginine biosynthetic process	NA	-3748	-8827	NA	NA	-5783	-612	-1343	-221
GO:0006526-arginine metabolic process	NA	NA	NA	NA	-2319	NA	NA	NA	NA
GO:0006527-arginine catabolic process	NA	NA	-18881	NA	NA	NA	NA	530	NA
GO:0006528-asparagine metabolic process	NA	NA	NA	NA	NA	NA	-347	265	NA
GO:0006529-asparagine biosynthetic process	NA	NA	NA	NA	NA	NA	-116	347	NA
GO:0006531-aspartate metabolic process	NA	NA	NA	NA	NA	NA	427	704	-288
GO:0006532-aspartate biosynthetic process	NA	NA	NA	NA	NA	NA	783	1002	NA
GO:0006534-cysteine metabolic process	NA	-6679	-8576	NA	NA	NA	645	308	-136
GO:0006536-glutamate metabolic process	NA	-3901	-3778	NA	NA	-3870	234	1301	257
GO:0006537-glutamate biosynthetic process	NA	NA	NA	NA	NA	NA	807	1843	525
GO:0006541-glutamine metabolic process	NA	-20314	-20094	NA	NA	-8372	909	317	224
GO:0006542-glutamine biosynthetic process	NA	NA	NA	NA	NA	NA	880	-299	-201
GO:0006544-glycine metabolic process	NA	NA	-19016	NA	NA	NA	19	363	NA
GO:0006551-leucine metabolic process	NA	NA	-8957	NA	NA	NA	NA	NA	NA
GO:0006555-methionine metabolic process	NA	NA	NA	NA	NA	NA	NA	NA	-418
GO:0006556-S-adenosylmethionine biosynthetic process	NA	NA	NA	NA	NA	NA	-1982	-314	-748
GO:0006560-proline metabolic process	NA	NA	NA	NA	NA	NA	NA	318	NA
GO:0006563-L-serine metabolic process	NA	-9006	-10179	NA	NA	NA	4	-98	-165
GO:0006564-L-serine biosynthetic process	NA	NA	NA	NA	NA	NA	-432	287	-520
GO:0006565-L-serine catabolic process	NA	NA	NA	NA	NA	NA	-897	-613	639
GO:0006566-threonine metabolic process	NA	-10876	-10151	NA	NA	NA	77	323	-155
GO:0006567-aspartate family amino acid catabolic process	NA	NA	NA	NA	NA	NA	-442	NA	NA
GO:0006573-valine metabolic process	NA	NA	-9990	NA	NA	NA	366	439	134
GO:0006575-cellular modified amino acid metabolic process	NA	-4676	-4265	NA	NA	NA	-307	-66	-7
GO:0006595-polyamine metabolic process	NA	NA	-19942	NA	NA	NA	-377	263	NA
GO:0006596-polyamine biosynthetic process	NA	NA	NA	NA	NA	NA	-511	NA	NA
GO:0006596-polyamine metabolic process	NA	NA	NA	NA	NA	NA	NA	NA	-620
GO:0006605-protein targeting	7811	21308	29883	5687	4370	12187	443	-728	NA
GO:0006606-protein localization to nucleus	NA	NA	NA	NA	4556	NA	NA	NA	NA
GO:0006612-protein targeting to membrane	NA	14833	17146	NA	3228	4146	333	-670	NA
GO:0006616-SRP-dependent cotranslational protein targeting to membrane, translocation	NA	NA	NA	NA	NA	NA	-255	-618	NA
GO:0006631-fatty acid metabolic process	-3348	-6067	-4647	-2866	-1492	NA	208	3	-117
GO:0006633-fatty acid biosynthetic process	NA	-6903	-6904	-2615	NA	-2168	38	249	-202
GO:0006661-phosphatidylinositol biosynthetic process	NA	NA	34730	NA	NA	NA	NA	NA	NA
GO:0006661-phosphatidylinositol metabolic process	NA	22297	NA	NA	1843	NA	NA	NA	NA
GO:0006665-sphingolipid metabolic process	NA	23977	36181	NA	NA	NA	NA	NA	NA
GO:0006720-isoprenoid metabolic process	NA	NA	NA	NA	NA	4025	NA	NA	NA
GO:0006730-one-carbon metabolic process	NA	NA	-9875	NA	NA	NA	-1090	-771	-483
GO:0006732-obsolete coenzyme metabolic process	-3598	NA	NA	NA	-950	NA	NA	NA	NA
GO:0006733-obsolete oxidoreduction coenzyme metabolic process	NA	-5123	-5408	NA	NA	-1463	-262	85	-287
GO:0006734-NADH metabolic process	NA	NA	NA	NA	NA	NA	-1137	-939	NA
GO:0006739-glucose 6-phosphate metabolic process	NA	NA	NA	NA	NA	NA	311	446	NA
GO:0006739-pentose-phosphate shunt	NA	NA	NA	NA	NA	NA	NA	NA	-144
GO:0006749-glutathione metabolic process	NA	4625	7885	NA	NA	NA	445	1030	342
GO:0006750-glutathione biosynthetic process	NA	NA	NA	NA	NA	NA	-646	-22	-525
GO:0006753-nucleobase-containing small molecule metabolic process	NA	NA	NA	NA	NA	NA	-1	-329	-237
GO:0006754-ATP metabolic process	NA	NA	NA	NA	NA	NA	-417	NA	NA
GO:0006754-nucleoside triphosphate biosynthetic process	NA	NA	NA	NA	NA	NA	NA	-694	NA
GO:0006760-pteridine-containing compound metabolic process	NA	NA	NA	NA	NA	-5457	NA	NA	NA
GO:0006790-sulfur compound metabolic process	-2946	-6848	-8203	NA	NA	-3980	-44	17	-263
GO:0006797-polyphosphate metabolic process	NA	NA	NA	NA	NA	NA	2657	913	NA
GO:0006798-polyphosphate catabolic process	NA	NA	NA	NA	NA	NA	2641	763	NA
GO:0006799-polyphosphate biosynthetic process	NA	NA	NA	NA	NA	NA	2665	1024	NA
GO:0006808-regulation of nitrogen utilization	NA	NA	NA	NA	NA	NA	1300	1931	972
GO:0006812-monoatomic cation transport	NA	NA	NA	NA	NA	NA	NA	NA	-168
GO:0006820-monoatomic anion transport	NA	-5070	NA	NA	NA	NA	NA	188	291
GO:0006824-cobalt ion transport	NA	NA	NA	NA	NA	NA	711	-807	NA
GO:0006826-iron ion transport	NA	-13902	-10027	-2354	NA	-7456	55	NA	NA
GO:0006826-transition metal ion transport	NA	NA	NA	NA	NA	NA	NA	NA	92
GO:0006835-dicarboxylic acid transport	NA	5057	7807	NA	NA	NA	-359	-150	-248
GO:0006836-neurotransmitter transport	NA	NA	NA	NA	NA	NA	-789	-1092	-481
GO:0006839-mitochondrial transport	NA	21667	33250	6176	4645	NA	NA	NA	NA
GO:0006855-xenobiotic transport	-1617	-7529	-3836	NA	NA	-1678	NA	NA	NA
GO:0006857-oligopeptide transport	NA	-12258	-8941	-2608	-5148	-2551	-325	27	NA
GO:0006865-amino acid transport	-2896	-11469	-9967	NA	NA	-3569	-383	NA	NA
GO:0006875-obsolete metal ion homeostasis	NA	NA	NA	NA	NA	5133	NA	NA	NA
GO:0006878-intracellular copper ion homeostasis	NA	NA	NA	NA	NA	NA	-811	939	693
GO:0006879-intracellular iron ion homeostasis	NA	NA	NA	NA	NA	NA	304	1006	172
GO:0006884-cell volume homeostasis	NA	NA	NA	NA	NA	NA	NA	-37	NA
GO:0006886-intracellular protein transport	NA	23773	34290	5574	NA	14186	NA	NA	NA
GO:0006887-exocytosis	NA	28364	41444	NA	1927	15433	NA	NA	NA
GO:0006888-endoplasmic reticulum to Golgi vesicle-mediated transport	7457	22917	35725	5186	5914	16597	NA	NA	NA
GO:0006892-post-Golgi vesicle-mediated transport	8453	24141	37778	5183	3614	15576	NA	NA	NA
GO:0006897-endocytosis	8709	23884	36722	6445	4595	15710	NA	NA	NA
GO:0006928-obsolete movement of cell or subcellular component	NA	6065	7306	-1716	NA	2218	NA	NA	NA
GO:0006970-response to osmotic stress	3204	4913	5701	2278	1975	2153	-266	118	-390
GO:0006972-hyperosmotic response	NA	-5916	-8009	NA	NA	NA	-542	6	-420
GO:0006974-DNA damage response	NA	NA	NA	NA	-651	NA	-310	-102	-9
GO:0006979-response to oxidative stress	1431	NA	NA	NA	NA	NA	142	138	-23
GO:0006986-response to unfolded protein	NA	NA	20560	NA	NA	NA	NA	NA	-573
GO:0006996-organelle organization	NA	NA	NA	NA	NA	NA	-234	-221	-11
GO:0006997-nucleus organization	8724	25438	39039	7786	5220	20397	NA	-2061	NA
GO:0007005-mitochondrion organization	7853	24297	36746	6591	5223	17476	NA	-2062	NA
GO:0007006-mitochondrial membrane organization	NA	22970	35137	NA	5957	NA	NA	NA	NA
GO:0007010-cytoskeleton organization	9157	26116	39242	5381	4284	16819	NA	NA	NA
GO:0007015-actin filament organization	NA	24180	37862	NA	2678	NA	NA	NA	NA
GO:0007017-microtubule-based process	NA	28563	41399	5094	3660	16611	NA	NA	NA
GO:0007029-endoplasmic reticulum organization	NA	27690	42319	NA	4820	NA	NA	NA	NA
GO:0007031-peroxisome organization	NA	28293	42311	NA	4668	NA	NA	NA	NA
GO:0007033-vacuole organization	7718	22890	35674	6641	3571	15493	NA	NA	NA
GO:0007034-vacuolar transport	9153	24605	38107	5036	3328	15725	NA	-2217	NA
GO:0007049-cell cycle	7533	NA	NA	NA	NA	NA	NA	NA	NA
GO:0007049-cell cycle process	NA	NA	29292	NA	NA	12194	NA	NA	-51
GO:0007051-spindle organization	NA	NA	39759	NA	NA	NA	NA	NA	NA
GO:0007052-spindle organization	NA	26994	NA	NA	NA	NA	NA	NA	NA
GO:0007059-chromosome segregation	5339	16116	21460	2480	1633	8405	-233	26	368
GO:0007062-nuclear chromosome segregation	NA	NA	NA	NA	NA	NA	-207	116	NA
GO:0007062-sister chromatid cohesion	3504	8662	13258	2364	NA	3448	NA	NA	NA
GO:0007064-mitotic sister chromatid cohesion	NA	24648	38818	NA	NA	NA	NA	NA	NA
GO:0007093-cell cycle checkpoint signaling	NA	26961	40741	NA	NA	16839	NA	NA	NA
GO:0007093-negative regulation of mitotic cell cycle phase transition	NA	NA	NA	5539	4845	NA	NA	NA	NA
GO:0007096-regulation of exit from mitosis	NA	26228	39763	NA	3589	NA	NA	NA	NA
GO:0007114-cell budding	9068	23738	36169	4822	3788	14050	NA	NA	NA
GO:0007117-budding cell bud growth	NA	25011	38666	NA	4593	NA	NA	NA	NA
GO:0007124-cell growth	NA	25658	38143	NA	4297	NA	NA	NA	NA
GO:0007127-meiotic nuclear division	NA	26031	38878	NA	NA	NA	NA	NA	NA
GO:0007154-cell communication	4824	12596	16601	2580	2186	7380	298	23	341
GO:0007155-cell adhesion	NA	12754	12599	NA	3408	NA	NA	NA	NA
GO:0007163-establishment or maintenance of cell polarity	8146	23709	36570	5669	3551	15212	NA	NA	NA
GO:0007186-G protein-coupled receptor signaling pathway	NA	NA	34073	NA	NA	NA	NA	1348	NA
GO:0007264-small GTPase-mediated signal transduction	NA	25244	38397	NA	5300	NA	NA	NA	NA
GO:0007265-Ras protein signal transduction	NA	26926	39283	NA	7276	NA	NA	NA	NA
GO:0007346-regulation of mitotic cell cycle	8183	24091	36834	NA	3668	15152	NA	NA	NA
GO:0007569-obsolete aging	9385	26138	41151	6731	4806	17779	NA	NA	NA
GO:0007584-response to nutrient	7129	NA	NA	3231	3203	14076	NA	NA	NA
GO:0008033-tRNA processing	NA	-2645	-3898	NA	NA	-1494	NA	NA	-73
GO:0008213-protein methylation	NA	7610	11089	NA	NA	5274	73	-221	-23
GO:0008219-programmed cell death	NA	NA	NA	NA	NA	NA	-967	149	-316
GO:0008272-sulfate transport	NA	NA	NA	NA	NA	NA	895	-803	-59
GO:0008295-polyamine biosynthetic process	NA	NA	NA	NA	NA	NA	NA	389	NA
GO:0008295-spermidine metabolic process	NA	NA	NA	NA	NA	NA	84	NA	-520
GO:0008298-intracellular mRNA localization	NA	25806	NA	NA	NA	NA	NA	NA	NA
GO:0008299-isoprenoid biosynthetic process	NA	-6790	NA	NA	NA	NA	NA	NA	NA
GO:0008299-isoprenoid metabolic process	NA	NA	NA	NA	NA	NA	321	-87	-190
GO:0008361-regulation of cell size	NA	16842	23716	NA	2125	9031	NA	NA	NA
GO:0008380-RNA splicing	8122	25974	37470	2738	4283	14516	NA	NA	NA
GO:0008380-RNA splicing, via transesterification reactions with guanosine as nucleophile	NA	NA	NA	NA	NA	NA	NA	-3573	NA
GO:0008608-attachment of spindle microtubules to kinetochore	NA	27589	40624	NA	4427	NA	NA	NA	NA
GO:0008610-lipid biosynthetic process	NA	-2543	-2651	NA	NA	NA	NA	NA	NA
GO:0008610-lipid metabolic process	NA	NA	NA	NA	NA	NA	255	-13	20
GO:0008615-pyridoxine metabolic process	NA	NA	NA	NA	NA	NA	-137	3	NA
GO:0008645-hexose transmembrane transport	NA	NA	3867	NA	NA	NA	NA	NA	NA
GO:0008654-phospholipid metabolic process	1585	3258	4395	1685	1576	3821	278	-86	-77
GO:0008655-pyrimidine-containing compound salvage	NA	NA	NA	NA	NA	NA	710	-385	506
GO:0009052-pentose-phosphate shunt, non-oxidative branch	NA	NA	NA	NA	NA	NA	-1	450	NA
GO:0009057-macromolecule catabolic process	NA	NA	NA	NA	NA	NA	290	214	NA
GO:0009060-aerobic respiration	NA	NA	NA	NA	NA	NA	-91	-483	-217
GO:0009060-cellular respiration	NA	NA	NA	-2200	NA	NA	NA	NA	NA
GO:0009061-anaerobic respiration	NA	NA	-21129	NA	NA	NA	271	510	166
GO:0009062-fatty acid catabolic process	NA	NA	4889	NA	NA	NA	NA	NA	NA
GO:0009064-glutamine family amino acid metabolic process	-3571	-11714	-13592	-1572	-2412	-6975	-76	-242	-18
GO:0009065-glutamine family amino acid catabolic process	NA	-15372	-11026	NA	NA	-4083	147	879	343
GO:0009066-aspartate family amino acid metabolic process	-4719	-13319	-14381	-2576	-2749	-6898	26	-102	-199
GO:0009067-aspartate family amino acid biosynthetic process	-4138	-12687	-13744	-2699	-2669	-7369	144	-203	-207
GO:0009068-aspartate family amino acid catabolic process	NA	NA	-10062	NA	NA	NA	NA	378	NA
GO:0009069-serine family amino acid metabolic process	-3854	-13424	-15355	NA	NA	-5555	10	-50	-170
GO:0009070-serine family amino acid biosynthetic process	NA	-13028	-15201	NA	NA	-5633	24	-281	-319
GO:0009071-serine family amino acid catabolic process	NA	NA	-22290	NA	NA	NA	-6	198	226
GO:0009072-aromatic amino acid metabolic process	-3365	-8359	-9925	-2890	NA	-3700	NA	NA	NA
GO:0009073-aromatic amino acid metabolic process	NA	NA	NA	NA	NA	NA	201	195	423
GO:0009078-alanine metabolic process	NA	NA	NA	NA	NA	NA	-747	-1380	NA
GO:0009080-alanine catabolic process	NA	NA	NA	NA	NA	NA	-903	-260	NA
GO:0009081-branched-chain amino acid metabolic process	NA	NA	NA	-3486	NA	NA	NA	NA	NA
GO:0009082-branched-chain amino acid metabolic process	NA	-13118	-11727	NA	NA	-5751	423	427	-189
GO:0009084-glutamine family amino acid biosynthetic process	-2584	-6466	-11221	NA	NA	-6421	-176	-559	-83
GO:0009086-methionine metabolic process	NA	-3996	-6647	NA	NA	-4812	NA	NA	NA
GO:0009086-sulfur amino acid biosynthetic process	NA	NA	NA	NA	NA	NA	61	-370	-293
GO:0009088-threonine biosynthetic process	NA	NA	NA	NA	NA	NA	368	284	-721
GO:0009090-homoserine biosynthetic process	NA	NA	NA	NA	NA	NA	-251	-799	NA
GO:0009092-homoserine metabolic process	NA	NA	-11695	NA	NA	NA	-121	-556	-395
GO:0009097-isoleucine metabolic process	NA	NA	NA	NA	NA	NA	NA	456	NA
GO:0009098-leucine metabolic process	NA	NA	NA	NA	NA	NA	455	502	-556
GO:0009099-isoleucine metabolic process	NA	NA	NA	NA	NA	NA	684	NA	382
GO:0009099-valine biosynthetic process	NA	NA	NA	NA	NA	NA	NA	602	NA
GO:0009100-glycoprotein metabolic process	NA	NA	NA	NA	NA	NA	-1167	-1215	-371
GO:0009101-glycoprotein biosynthetic process	NA	NA	NA	NA	NA	NA	-1400	-1473	-459
GO:0009101-glycoprotein metabolic process	NA	NA	21131	NA	NA	NA	NA	NA	NA
GO:0009102-biotin biosynthetic process	NA	NA	NA	NA	NA	NA	-889	383	-233
GO:0009103-lipopolysaccharide metabolic process	NA	-29482	-26264	NA	NA	-13743	113	-57	148
GO:0009108-obsolete coenzyme metabolic process	NA	-11194	NA	NA	NA	-3277	-348	91	-270
GO:0009108-obsolete cofactor biosynthetic process	-4469	NA	-11085	NA	NA	NA	NA	NA	NA
GO:0009110-water-soluble vitamin metabolic process	NA	NA	NA	NA	NA	NA	NA	NA	-104
GO:0009112-nucleobase metabolic process	NA	-3041	NA	NA	NA	NA	61	-691	-3
GO:0009113-purine nucleobase biosynthetic process	NA	NA	NA	NA	NA	NA	-771	1331	NA
GO:0009119-glycosyl compound metabolic process	-3047	-9604	-10731	NA	NA	-4453	102	-47	-151
GO:0009120-deoxyribonucleoside metabolic process	NA	NA	NA	NA	NA	NA	603	-916	582
GO:0009123-nucleoside monophosphate metabolic process	1366	NA	-1447	NA	NA	NA	NA	NA	NA
GO:0009124-nucleoside monophosphate biosynthetic process	NA	-2763	-5142	NA	-2156	NA	NA	-722	NA
GO:0009126-nucleoside monophosphate metabolic process	NA	NA	NA	NA	NA	NA	NA	-756	NA
GO:0009126-purine ribonucleoside monophosphate metabolic process	NA	NA	NA	NA	NA	NA	-126	NA	NA
GO:0009130-pyrimidine nucleoside monophosphate biosynthetic process	NA	NA	NA	NA	NA	NA	312	-577	434
GO:0009141-nucleoside triphosphate metabolic process	NA	NA	NA	NA	NA	NA	NA	NA	-555
GO:0009142-nucleoside triphosphate biosynthetic process	2251	NA	-2093	NA	NA	NA	NA	NA	-684
GO:0009143-nucleoside triphosphate catabolic process	NA	NA	NA	NA	NA	NA	NA	NA	-433
GO:0009147-pyrimidine nucleoside triphosphate metabolic process	NA	NA	NA	NA	NA	NA	-495	-256	-654
GO:0009148-pyrimidine nucleoside triphosphate biosynthetic process	NA	NA	NA	NA	NA	NA	-330	-1	-958
GO:0009152-ribonucleotide biosynthetic process	NA	NA	NA	NA	NA	NA	NA	NA	-289
GO:0009161-nucleoside monophosphate metabolic process	NA	NA	NA	NA	NA	NA	-167	NA	-390
GO:0009162-deoxyribonucleoside monophosphate biosynthetic process	NA	NA	NA	NA	NA	NA	101	-381	-9
GO:0009168-nucleoside monophosphate biosynthetic process	NA	NA	NA	NA	NA	NA	NA	NA	-351
GO:0009176-pyrimidine deoxyribonucleotide biosynthetic process	NA	NA	NA	NA	NA	NA	-637	-119	-535
GO:0009199-nucleoside triphosphate metabolic process	NA	NA	NA	NA	NA	NA	-344	-587	NA
GO:0009200-deoxyribonucleoside triphosphate metabolic process	NA	NA	NA	NA	NA	NA	NA	NA	-292
GO:0009200-nucleoside triphosphate catabolic process	NA	NA	NA	NA	NA	NA	-19	NA	NA
GO:0009204-nucleoside triphosphate catabolic process	NA	NA	NA	NA	NA	NA	NA	105	NA
GO:0009208-pyrimidine ribonucleoside triphosphate metabolic process	NA	NA	NA	NA	NA	NA	-539	82	-1082
GO:0009211-pyrimidine deoxyribonucleoside triphosphate metabolic process	NA	NA	NA	NA	NA	NA	-808	-444	NA
GO:0009215-purine deoxyribonucleoside triphosphate metabolic process	NA	NA	NA	NA	NA	NA	NA	NA	-450
GO:0009215-purine nucleoside triphosphate catabolic process	NA	NA	NA	NA	NA	NA	126	485	NA
GO:0009218-pyrimidine ribonucleotide metabolic process	NA	NA	-10029	NA	NA	-5120	NA	NA	NA
GO:0009219-pyrimidine deoxyribonucleotide metabolic process	NA	NA	NA	NA	NA	NA	-623	-49	-438
GO:0009220-pyrimidine ribonucleotide metabolic process	NA	-9532	NA	NA	NA	NA	-102	-336	-145
GO:0009222-pyrimidine ribonucleotide catabolic process	NA	NA	NA	NA	NA	NA	NA	NA	-1119
GO:0009223-pyrimidine deoxyribonucleoside triphosphate metabolic process	NA	NA	NA	NA	NA	NA	NA	NA	-482
GO:0009225-nucleotide-sugar metabolic process	NA	-7256	-7625	NA	NA	NA	NA	NA	NA
GO:0009226-nucleotide-sugar biosynthetic process	NA	NA	-20967	NA	NA	NA	NA	NA	NA
GO:0009226-nucleotide-sugar metabolic process	NA	NA	NA	NA	NA	NA	NA	-348	130
GO:0009234-menaquinone metabolic process	NA	NA	NA	NA	NA	NA	122	-582	NA
GO:0009247-glycolipid metabolic process	NA	NA	NA	NA	NA	2208	NA	NA	NA
GO:0009249-lipoate metabolic process	NA	NA	NA	NA	NA	NA	-364	515	NA
GO:0009250-glucan biosynthetic process	NA	3001	6089	NA	NA	3122	451	-172	NA
GO:0009251-glucan catabolic process	NA	NA	NA	NA	NA	NA	-805	597	NA
GO:0009253-aminoglycan catabolic process	NA	NA	-25539	NA	NA	NA	213	352	-72
GO:0009254-peptidoglycan turnover	NA	NA	NA	NA	NA	NA	-99	545	-245
GO:0009257-10-formyltetrahydrofolate metabolic process	NA	NA	NA	NA	NA	NA	257	-1108	NA
GO:0009259-ribose phosphate metabolic process	NA	-3436	-4927	NA	NA	-2420	NA	NA	NA
GO:0009260-purine-containing compound biosynthetic process	NA	-3565	NA	NA	NA	-1612	NA	NA	NA
GO:0009260-ribose phosphate biosynthetic process	NA	NA	-5522	NA	NA	NA	NA	NA	NA
GO:0009262-deoxyribonucleotide metabolic process	NA	-17391	-17388	NA	NA	-6356	302	463	-68
GO:0009263-deoxyribonucleotide biosynthetic process	NA	NA	-13624	NA	NA	NA	NA	NA	NA
GO:0009264-deoxyribonucleotide catabolic process	NA	NA	NA	NA	NA	NA	363	497	-60
GO:0009267-cellular response to starvation	NA	NA	NA	NA	NA	NA	214	13	NA
GO:0009268-response to pH	6102	9559	12043	3884	2689	4964	391	-522	568
GO:0009272-fungal-type cell wall biogenesis	8502	23853	36809	5231	3262	15698	NA	NA	NA
GO:0009273-peptidoglycan-based cell wall biogenesis	-14657	-19477	-19910	-1539	-2966	-10548	NA	NA	NA
GO:0009303-rRNA transcription	NA	22200	35785	NA	NA	NA	NA	NA	NA
GO:0009305-obsolete protein biotinylation	NA	NA	NA	NA	NA	NA	NA	NA	-40
GO:0009308-amine metabolic process	NA	-7025	-7263	-2034	NA	NA	NA	NA	NA
GO:0009309-biogenic amine biosynthetic process	NA	-15636	-14879	NA	NA	-3332	NA	NA	NA
GO:0009309-biogenic amine metabolic process	NA	NA	NA	NA	NA	NA	-61	215	-14
GO:0009310-cellular biogenic amine catabolic process	NA	NA	NA	NA	NA	NA	-48	-69	-503
GO:0009311-oligosaccharide metabolic process	-4263	-18007	-16838	-1680	-5042	-6379	-115	-189	NA
GO:0009312-oligosaccharide biosynthetic process	NA	-26831	NA	-1929	-6200	-11061	NA	NA	NA
GO:0009312-oligosaccharide metabolic process	NA	NA	NA	NA	NA	NA	NA	NA	-97
GO:0009313-disaccharide metabolic process	NA	NA	NA	NA	NA	NA	NA	NA	-167
GO:0009314-response to radiation	-8652	-24550	-22802	-3000	-3812	-10730	-135	72	-104
GO:0009399-nitrogen fixation	NA	NA	NA	NA	NA	NA	4132	4660	1789
GO:0009403-toxin biosynthetic process	NA	NA	NA	NA	NA	NA	1155	3025	NA
GO:0009404-toxin biosynthetic process	NA	NA	NA	NA	NA	NA	NA	NA	828
GO:0009404-toxin metabolic process	NA	NA	NA	NA	NA	NA	223	1096	NA
GO:0009405-obsolete pathogenesis	7855	20262	28912	3954	2978	11740	NA	112	-409
GO:0009407-toxin catabolic process	NA	NA	NA	NA	NA	NA	-709	-284	NA
GO:0009408-response to temperature stimulus	NA	-4708	-6431	-1494	NA	-3123	-43	244	45
GO:0009409-response to cold	NA	-14409	-15116	NA	NA	NA	139	675	209
GO:0009410-response to xenobiotic stimulus	NA	NA	NA	NA	NA	NA	NA	NA	-228
GO:0009416-response to light stimulus	NA	-3116	-3085	NA	NA	NA	-518	-82	-221
GO:0009423-chorismate biosynthetic process	NA	NA	NA	NA	NA	NA	351	619	814
GO:0009432-SOS response	NA	-21142	-20762	NA	NA	-8972	-279	171	-164
GO:0009435-NAD biosynthetic process	NA	4972	8600	NA	NA	NA	NA	NA	NA
GO:0009435-NAD metabolic process	NA	NA	NA	NA	NA	NA	358	383	NA
GO:0009443-pyridoxal 5'-phosphate salvage	NA	NA	NA	NA	NA	NA	3	1197	NA
GO:0009445-putrescine metabolic process	NA	NA	NA	NA	NA	NA	-1072	-67	NA
GO:0009446-putrescine biosynthetic process	NA	NA	NA	NA	NA	NA	-2157	-180	NA
GO:0009446-putrescine metabolic process	NA	NA	NA	NA	NA	NA	NA	NA	-764
GO:0009450-putrescine catabolic process	NA	NA	NA	NA	NA	NA	16	47	NA
GO:0009451-RNA modification	-2532	-7195	-8911	-831	-2128	-3661	NA	NA	-85
GO:0009593-detection of chemical stimulus	NA	NA	NA	NA	NA	NA	-900	-1204	NA
GO:0009597-detection of virus	NA	NA	NA	NA	NA	NA	299	NA	NA
GO:0009597-obsolete conjugation	NA	NA	NA	NA	NA	NA	NA	-253	NA
GO:0009605-response to external stimulus	NA	5757	NA	1931	NA	NA	272	287	270
GO:0009607-response to biotic stimulus	3884	13314	19426	2919	2078	9280	31	541	12
GO:0009615-response to virus	NA	NA	NA	NA	NA	NA	-401	-152	-206
GO:0009628-response to abiotic stimulus	-1728	-7784	-8649	-680	NA	-4431	NA	NA	NA
GO:0009636-response to toxic substance	NA	NA	NA	NA	NA	NA	413	97	413
GO:0009651-response to salt stress	NA	9804	10917	NA	2929	3949	218	394	106
GO:0009653-cell differentiation	NA	25398	38832	NA	NA	NA	NA	NA	NA
GO:0009820-nicotinamide metabolic process	NA	NA	NA	NA	NA	NA	-2246	-271	NA
GO:0009820-pyridine nucleotide salvage	NA	NA	NA	NA	NA	NA	NA	NA	-793
GO:0009894-regulation of catabolic process	NA	19252	28512	5824	NA	NA	30	NA	115
GO:0009896-positive regulation of catabolic process	NA	20450	32509	6605	NA	NA	1501	-637	NA
GO:0009970-cellular response to sulfate starvation	NA	NA	NA	NA	NA	NA	-594	-1456	NA
GO:0009972-pyrimidine deoxyribonucleoside catabolic process	NA	NA	NA	NA	NA	NA	352	-1241	NA
GO:0009991-response to external stimulus	2161	NA	7597	NA	1246	2823	NA	NA	NA
GO:0010033-response to organic substance	6814	18099	25539	3843	2886	10673	186	670	84
GO:0010035-response to inorganic substance	NA	NA	2072	NA	NA	3889	NA	NA	NA
GO:0010038-response to inorganic substance	NA	NA	NA	NA	NA	NA	322	167	61
GO:0010038-response to metal ion	-2075	NA	NA	NA	NA	4638	NA	NA	NA
GO:0010039-response to iron ion	NA	NA	-16806	NA	NA	NA	1720	1070	622
GO:0010041-response to iron(III) ion	NA	NA	NA	NA	NA	NA	2061	1099	800
GO:0010043-response to zinc ion	NA	NA	NA	NA	NA	NA	994	755	NA
GO:0010045-response to nickel cation	NA	NA	NA	NA	NA	NA	-1629	NA	-243
GO:0010106-cellular response to iron ion starvation	NA	NA	NA	NA	NA	NA	1588	-1552	NA
GO:0010133-proline catabolic process to glutamate	NA	NA	NA	NA	NA	NA	-905	2310	746
GO:0010165-response to X-ray	NA	NA	-28840	NA	NA	NA	-141	305	-157
GO:0010212-response to ionizing radiation	NA	-29859	-26323	-3649	NA	-13502	-159	5	-126
GO:0010256-endomembrane system organization	9488	25969	40310	7323	5070	17544	NA	-3117	NA
GO:0010332-response to gamma radiation	NA	NA	NA	NA	NA	NA	-2206	-2930	-1065
GO:0010383-cell wall polysaccharide metabolic process	NA	NA	36593	NA	2254	NA	NA	NA	NA
GO:0010446-response to alkaline pH	NA	NA	NA	NA	NA	NA	1224	928	NA
GO:0010447-response to acidic pH	NA	NA	NA	NA	NA	NA	179	-1239	NA
GO:0010469-regulation of signal transduction	NA	NA	NA	NA	NA	NA	4127	NA	1798
GO:0010469-regulation of signaling receptor activity	NA	NA	NA	NA	NA	NA	NA	4654	NA
GO:0010498-proteasomal protein catabolic process	NA	NA	NA	NA	NA	NA	7	-823	NA
GO:0010501-RNA secondary structure unwinding	NA	2966	NA	NA	NA	NA	220	-20	358
GO:0010506-regulation of autophagy	NA	22143	35092	NA	5071	NA	NA	NA	NA
GO:0010562-positive regulation of phosphate metabolic process	NA	21302	NA	4479	3149	13961	NA	NA	NA
GO:0010562-positive regulation of protein modification process	6762	NA	NA	NA	NA	NA	NA	NA	NA
GO:0010563-negative regulation of phosphate metabolic process	NA	NA	NA	NA	NA	10740	NA	NA	NA
GO:0010564-regulation of cell cycle	NA	NA	NA	NA	NA	NA	-528	-1035	NA
GO:0010565-regulation of cellular ketone metabolic process	NA	NA	8002	NA	NA	3345	351	722	NA
GO:0010608-post-transcriptional regulation of gene expression	5157	12404	NA	3712	2640	NA	NA	NA	NA
GO:0010629-negative regulation of metabolic process	NA	NA	16422	NA	NA	NA	NA	NA	NA
GO:0010638-positive regulation of cellular component organization	NA	NA	NA	NA	2934	NA	NA	NA	NA
GO:0010638-positive regulation of organelle organization	8140	24831	37469	5702	NA	16531	NA	NA	NA
GO:0010639-negative regulation of cellular component organization	NA	20790	27992	NA	NA	11366	NA	NA	NA
GO:0010639-negative regulation of organelle organization	NA	NA	NA	NA	NA	NA	NA	-868	NA
GO:0010675-obsolete regulation of cellular carbohydrate metabolic process	NA	19292	NA	NA	NA	12622	461	-66	NA
GO:0010876-lipid localization	1562	5697	8213	NA	NA	3156	21	773	245
GO:0010906-regulation of glucose metabolic process	NA	23955	33858	NA	NA	NA	NA	NA	NA
GO:0010906-regulation of glycogen metabolic process	NA	NA	NA	NA	NA	NA	432	155	NA
GO:0010927-cellular component assembly involved in morphogenesis	9029	25391	39456	6493	3652	15974	NA	NA	NA
GO:0010972-negative regulation of cell cycle G2/M phase transition	NA	25700	NA	NA	NA	NA	NA	NA	NA
GO:0014070-response to organic cyclic compound	NA	18597	27948	NA	NA	NA	-152	-300	156
GO:0015031-cellular localization	NA	NA	NA	NA	NA	NA	222	-66	NA
GO:0015031-establishment of protein localization	NA	NA	NA	NA	NA	NA	NA	NA	232
GO:0015695-organic cation transport	NA	-15022	-14343	-2710	-4851	-3588	-392	-443	-532
GO:0015698-inorganic anion transport	NA	-8439	-8935	-2266	NA	-4649	NA	NA	-48
GO:0015709-thiosulfate transport	NA	NA	NA	NA	NA	NA	2318	-57	NA
GO:0015710-tellurite transport	NA	NA	NA	NA	NA	NA	617	649	NA
GO:0015711-monoatomic anion transport	NA	NA	-4254	NA	NA	-3486	138	NA	NA
GO:0015718-monocarboxylic acid transport	NA	NA	7316	NA	NA	4019	-205	371	545
GO:0015724-formate transport	NA	NA	NA	NA	NA	NA	-196	-744	948
GO:0015733-shikimate transmembrane transport	NA	NA	NA	NA	NA	NA	-905	1076	746
GO:0015748-organophosphate ester transport	6228	9132	9562	3293	3333	NA	835	-746	1041
GO:0015749-monosaccharide transmembrane transport	NA	-7573	-6107	NA	-5068	NA	-1466	-599	-572
GO:0015752-D-ribose transmembrane transport	NA	NA	NA	NA	NA	NA	-2383	-3575	-1021
GO:0015755-fructose transmembrane transport	NA	NA	NA	NA	NA	NA	352	-1241	NA
GO:0015757-galactose transmembrane transport	NA	NA	NA	NA	NA	NA	-1759	-306	-685
GO:0015764-N-acetylglucosamine transport	NA	NA	NA	NA	NA	NA	-1240	-1831	-923
GO:0015772-disaccharide transport	NA	NA	NA	NA	NA	NA	NA	NA	-132
GO:0015772-oligosaccharide transport	NA	NA	NA	NA	NA	NA	710	977	NA
GO:0015793-glycerol transmembrane transport	NA	NA	NA	NA	NA	NA	683	112	-959
GO:0015794-glycerol-3-phosphate transmembrane transport	NA	NA	NA	NA	NA	NA	999	-1458	1209
GO:0015801-aromatic amino acid transport	NA	NA	NA	NA	NA	NA	NA	274	NA
GO:0015804-neutral amino acid transport	NA	-16487	-13680	NA	NA	-5705	-542	-403	509
GO:0015806-S-methylmethionine transport	NA	NA	NA	NA	NA	NA	372	1210	NA
GO:0015811-L-cystine transport	NA	NA	NA	NA	NA	NA	-189	-332	NA
GO:0015826-threonine transport	NA	NA	NA	NA	NA	NA	-883	534	NA
GO:0015828-aromatic amino acid transport	NA	NA	NA	NA	NA	NA	1402	NA	NA
GO:0015828-tryptophan transport	NA	NA	NA	NA	NA	NA	NA	980	NA
GO:0015835-peptidoglycan transport	NA	NA	NA	NA	NA	NA	-218	94	-624
GO:0015836-lipid-linked peptidoglycan transport	NA	NA	NA	NA	NA	NA	170	-431	-1019
GO:0015837-amine transport	NA	NA	NA	NA	NA	NA	-417	9	-622
GO:0015846-polyamine transport	NA	-13787	NA	NA	NA	NA	NA	NA	NA
GO:0015849-carboxylic acid transport	NA	NA	NA	NA	NA	NA	NA	NA	227
GO:0015849-organic acid transport	-1804	-7570	-5977	NA	NA	-2910	NA	NA	NA
GO:0015850-organic hydroxy compound transport	4412	9028	12070	2722	1950	NA	419	1504	NA
GO:0015851-nucleobase transport	NA	NA	NA	NA	NA	NA	-121	-225	NA
GO:0015862-cytidine transport	NA	NA	NA	NA	NA	NA	2610	700	NA
GO:0015871-choline transport	NA	NA	NA	NA	NA	NA	-162	-277	NA
GO:0015886-heme transport	NA	NA	NA	NA	NA	NA	1757	-1843	361
GO:0015887-pantothenate transmembrane transport	NA	NA	NA	NA	NA	NA	717	1785	NA
GO:0015888-thiamine transport	NA	NA	NA	NA	NA	NA	-30	-374	-1189
GO:0015889-cobalamin transport	NA	NA	NA	NA	NA	NA	NA	2493	NA
GO:0015891-iron coordination entity transport	NA	NA	NA	NA	NA	NA	NA	NA	151
GO:0015891-siderophore transport	NA	-21425	-15232	NA	NA	NA	NA	1528	NA
GO:0015912-short-chain fatty acid transport	NA	NA	NA	NA	NA	NA	NA	2062	NA
GO:0015918-sterol transport	NA	31957	NA	NA	NA	NA	NA	NA	NA
GO:0015920-lipopolysaccharide transport	NA	NA	-24754	NA	NA	NA	259	800	163
GO:0015931-nucleobase-containing compound transport	7995	22009	31940	5095	4137	13283	102	126	77
GO:0015937-coenzyme A metabolic process	NA	NA	NA	NA	NA	NA	-936	-1689	-955
GO:0015940-pantothenate biosynthetic process	NA	NA	NA	NA	NA	NA	-73	191	-44
GO:0015945-methanol metabolic process	NA	NA	NA	NA	NA	NA	NA	4618	NA
GO:0015949-nucleobase-containing small molecule interconversion	NA	-31998	-25803	-5844	NA	-11057	249	199	34
GO:0015950-purine nucleotide interconversion	NA	NA	NA	NA	NA	NA	-771	1331	NA
GO:0015951-nucleoside diphosphate biosynthetic process	NA	NA	NA	NA	NA	NA	-1387	1068	NA
GO:0015976-carbon utilization	NA	NA	NA	NA	NA	NA	1136	-694	1116
GO:0015980-energy derivation by oxidation of organic compounds	NA	NA	NA	-1447	NA	NA	47	-248	-83
GO:0015986-energy coupled proton transport, down electrochemical gradient	NA	NA	NA	NA	NA	NA	-2357	-2716	-874
GO:0015988-energy coupled proton transmembrane transport, against electrochemical gradient	NA	-7913	NA	NA	NA	-3945	NA	NA	NA
GO:0015990-electron transport coupled proton transport	NA	NA	NA	NA	NA	NA	416	-401	-38
GO:0015990-energy coupled proton transmembrane transport, against electrochemical gradient	NA	NA	-6598	NA	NA	NA	NA	NA	NA
GO:0016024-CDP-diacylglycerol biosynthetic process	NA	NA	NA	NA	NA	NA	1659	285	NA
GO:0016032-viral process	NA	NA	-21934	NA	NA	NA	NA	NA	-197
GO:0016036-cellular response to phosphate starvation	NA	NA	NA	NA	NA	NA	-142	-101	148
GO:0016042-cellular lipid catabolic process	NA	NA	NA	NA	NA	NA	56	-892	NA
GO:0016042-lipid catabolic process	NA	10158	14572	NA	NA	NA	NA	NA	NA
GO:0016049-cell growth	9890	NA	NA	8265	NA	14714	NA	161	471
GO:0016049-obsolete protein biotinylation	NA	NA	NA	NA	NA	NA	-125	NA	NA
GO:0016050-vesicle organization	8616	24758	38133	6671	6315	16995	NA	NA	NA
GO:0016051-carbohydrate biosynthetic process	-4350	-13304	-13197	NA	-2959	-7505	203	-243	260
GO:0016052-carbohydrate catabolic process	-4829	-7811	-8137	-2090	-3800	-2680	-889	-313	-354
GO:0016053-carboxylic acid biosynthetic process	-3796	-10058	-11548	-2169	-1356	-5031	NA	NA	NA
GO:0016054-organic acid catabolic process	-5648	-11861	-10968	NA	-2448	-4201	NA	NA	NA
GO:0016071-mRNA metabolic process	6579	18529	27061	3866	3222	12391	600	518	215
GO:0016072-rRNA metabolic process	5217	10827	14354	2781	3039	6294	-105	6	-157
GO:0016074-sno(s)RNA metabolic process	NA	21078	NA	NA	NA	NA	NA	-1286	NA
GO:0016075-rRNA catabolic process	NA	NA	NA	NA	NA	NA	-1819	-2181	-813
GO:0016094-polyprenol metabolic process	NA	NA	NA	NA	NA	NA	1275	209	284
GO:0016114-terpenoid biosynthetic process	NA	NA	NA	NA	NA	NA	527	255	NA
GO:0016125-sterol metabolic process	NA	NA	NA	NA	NA	NA	NA	-2061	NA
GO:0016128-ergosterol metabolic process	NA	24362	NA	NA	NA	NA	NA	NA	NA
GO:0016192-vesicle-mediated transport	8881	25373	38742	5358	3820	16146	NA	-2217	NA
GO:0016197-endosomal transport	9116	24970	38632	5026	2861	15248	NA	-2061	NA
GO:0016236-macroautophagy	8551	25073	38480	5955	4746	17050	NA	-3611	NA
GO:0016260-selenocysteine metabolic process	NA	NA	NA	NA	NA	NA	-766	500	NA
GO:0016310-phosphorylation	1948	2551	3500	NA	NA	1749	-36	-329	-152
GO:0016311-dephosphorylation	NA	NA	NA	NA	NA	NA	-95	-248	73
GO:0016482-cytosolic transport	9216	25545	38633	4846	3389	16335	NA	NA	NA
GO:0016485-protein processing	NA	12289	17777	NA	NA	7809	225	-214	539
GO:0016540-protein autoprocessing	NA	NA	NA	NA	NA	NA	-30	859	421
GO:0016567-protein modification by small protein conjugation	NA	25927	38922	NA	5551	NA	NA	NA	NA
GO:0016570-obsolete covalent chromatin modification	7665	22837	35606	4667	3237	16142	NA	NA	NA
GO:0016973-poly(A)+ mRNA export from nucleus	NA	25182	38933	NA	NA	NA	NA	NA	NA
GO:0016998-cell wall macromolecule catabolic process	NA	NA	NA	NA	NA	NA	590	1238	309
GO:0016999-antibiotic metabolic process	-2985	-10548	-8899	-1715	NA	-6094	-18	458	-21
GO:0017000-antibiotic biosynthetic process	NA	-17920	-14343	NA	NA	-9678	NA	1161	NA
GO:0017001-antibiotic catabolic process	NA	-12107	-9311	NA	NA	-5885	275	-4	-471
GO:0017004-cytochrome complex assembly	NA	NA	4286	NA	NA	NA	178	-363	-162
GO:0017013-protein flavinylation	NA	NA	NA	NA	NA	NA	529	22	NA
GO:0017038-protein import	8034	24638	34157	5319	4840	15221	-122	792	NA
GO:0017189-N-terminal protein amino acid acetylation	NA	NA	NA	NA	NA	NA	-157	247	NA
GO:0018022-peptidyl-lysine methylation	NA	NA	NA	NA	NA	NA	NA	381	NA
GO:0018023-N-terminal peptidyl-alanine methylation	NA	NA	NA	NA	NA	NA	872	NA	580
GO:0018023-peptidyl-lysine trimethylation	NA	NA	NA	NA	NA	NA	NA	1269	NA
GO:0018063-cytochrome c-heme linkage	NA	NA	NA	NA	NA	NA	1459	-1634	361
GO:0018065-obsolete protein-cofactor linkage	NA	NA	NA	NA	NA	NA	-285	-53	87
GO:0018104-peptidoglycan-protein cross-linking	NA	NA	NA	NA	NA	NA	-881	538	NA
GO:0018160-peptidyl-pyrromethane cofactor linkage	NA	NA	NA	NA	NA	NA	440	-955	NA
GO:0018193-peptidyl-amino acid modification	1908	3343	5642	NA	NA	1621	-11	-166	-46
GO:0018194-N-terminal protein amino acid modification	NA	NA	NA	NA	NA	NA	155	702	NA
GO:0018194-peptidyl-alanine modification	NA	NA	NA	NA	NA	NA	NA	NA	241
GO:0018195-peptidyl-arginine modification	NA	NA	NA	NA	NA	NA	109	889	272
GO:0018198-peptidyl-cysteine modification	NA	NA	NA	NA	NA	NA	-167	-415	NA
GO:0018198-peptidyl-pyrromethane cofactor linkage	NA	NA	NA	NA	NA	NA	NA	NA	1462
GO:0018202-peptidyl-histidine modification	NA	-24605	-23524	NA	NA	-8969	NA	NA	NA
GO:0018202-peptidyl-histidine phosphorylation	NA	NA	NA	NA	NA	NA	166	-728	192
GO:0018205-peptidyl-lysine modification	4411	12901	18606	2925	2550	8418	-141	143	-476
GO:0018208-peptidyl-proline modification	NA	NA	-5456	NA	NA	NA	NA	NA	NA
GO:0018208-protein peptidyl-prolyl isomerization	NA	NA	NA	NA	NA	NA	285	2	203
GO:0018209-peptidyl-serine modification	7983	17793	28308	5924	4898	10363	NA	NA	NA
GO:0018212-peptidyl-tyrosine modification	NA	NA	NA	NA	NA	NA	-414	717	-13
GO:0018283-iron incorporation into metallo-sulfur cluster	NA	NA	NA	NA	NA	NA	-18	-1472	NA
GO:0018298-obsolete protein-chromophore linkage	NA	NA	NA	NA	NA	NA	-629	-16	NA
GO:0018307-obsolete enzyme active site formation	NA	NA	NA	NA	NA	NA	-881	538	NA
GO:0018339-peptidyl-aspartic acid modification	NA	NA	NA	NA	NA	NA	-860	358	NA
GO:0018364-peptidyl-glutamine methylation	NA	NA	NA	NA	NA	NA	930	-1179	NA
GO:0018393-peptidyl-lysine acetylation	NA	NA	19025	NA	NA	NA	NA	NA	NA
GO:0018394-peptidyl-lysine acetylation	NA	12003	NA	NA	NA	8409	-33	488	-525
GO:0019058-viral life cycle	NA	NA	NA	NA	NA	NA	385	1072	-302
GO:0019068-virion assembly	NA	NA	NA	NA	NA	NA	932	1832	-495
GO:0019184-nonribosomal peptide biosynthetic process	NA	NA	-26380	NA	NA	NA	NA	NA	NA
GO:0019216-regulation of lipid metabolic process	NA	NA	NA	NA	4735	11922	NA	NA	NA
GO:0019220-regulation of phosphate metabolic process	NA	20371	29583	NA	NA	NA	-309	NA	NA
GO:0019236-response to pheromone	8866	24780	37510	8330	4397	NA	NA	NA	NA
GO:0019242-methylglyoxal biosynthetic process	NA	NA	NA	NA	NA	NA	NA	-82	NA
GO:0019249-lactate biosynthetic process	NA	NA	NA	NA	NA	NA	-158	1653	-510
GO:0019262-glucosamine-containing compound metabolic process	NA	NA	NA	NA	NA	NA	-864	-996	NA
GO:0019262-N-acetylglucosamine metabolic process	NA	NA	NA	NA	NA	NA	NA	NA	-922
GO:0019284-L-methionine salvage from S-adenosylmethionine	NA	NA	NA	NA	NA	NA	NA	NA	-125
GO:0019288-isopentenyl diphosphate biosynthetic process	NA	NA	NA	NA	NA	NA	NA	53	NA
GO:0019288-isopentenyl diphosphate biosynthetic process, methylerythritol 4-phosphate pathway	NA	NA	NA	NA	NA	NA	787	NA	-76
GO:0019292-tyrosine biosynthetic process from chorismate via 4-hydroxyphenylpyruvate	NA	NA	NA	NA	NA	NA	829	1160	NA
GO:0019309-mannoprotein biosynthetic process	NA	NA	NA	NA	NA	NA	-1603	-914	-376
GO:0019318-hexose metabolic process	NA	-2466	-3275	NA	NA	-1719	NA	-555	-407
GO:0019318-monosaccharide metabolic process	NA	NA	NA	NA	-1767	NA	-769	NA	NA
GO:0019319-gluconeogenesis	NA	NA	-11843	NA	NA	NA	-815	-1072	-279
GO:0019320-hexose catabolic process	NA	-9878	-10024	NA	NA	-4783	NA	NA	-597
GO:0019321-pentose metabolic process	NA	NA	NA	NA	NA	NA	-1365	-888	-266
GO:0019323-pentose catabolic process	NA	NA	NA	NA	NA	NA	-871	-1803	257
GO:0019344-cysteine biosynthetic process	NA	NA	NA	NA	NA	NA	1304	-318	NA
GO:0019344-cysteine biosynthetic process from serine	NA	NA	NA	NA	NA	NA	NA	NA	-33
GO:0019362-pyridine nucleotide metabolic process	NA	NA	NA	NA	NA	NA	-336	165	-406
GO:0019363-pyridine nucleotide biosynthetic process	-1838	-2060	-2842	NA	NA	NA	-417	80	NA
GO:0019365-pyridine nucleotide salvage	NA	NA	NA	NA	NA	NA	-1106	254	NA
GO:0019379-sulfate assimilation	NA	NA	NA	NA	NA	NA	NA	NA	-908
GO:0019379-sulfate assimilation, phosphoadenylyl sulfate reduction by phosphoadenylyl-sulfate reductase (thioredoxin)	NA	NA	NA	NA	NA	NA	-1055	-698	NA
GO:0019388-galactose metabolic process	NA	NA	NA	NA	NA	NA	NA	NA	154
GO:0019400-polyol metabolic process	NA	NA	NA	NA	NA	NA	-95	-1073	NA
GO:0019413-acetate biosynthetic process	NA	NA	NA	NA	NA	NA	2451	-103	NA
GO:0019417-sulfur oxidation	NA	NA	NA	NA	NA	NA	-1506	-2456	89
GO:0019419-obsolete sulfate reduction	NA	NA	NA	NA	NA	NA	-529	-226	-1273
GO:0019450-L-cysteine catabolic process to pyruvate	NA	NA	NA	NA	NA	NA	688	2068	223
GO:0019464-glycine catabolic process	NA	NA	NA	NA	NA	NA	-428	638	NA
GO:0019464-glycine metabolic process	NA	NA	NA	NA	NA	NA	NA	NA	-508
GO:0019478-D-amino acid catabolic process	NA	NA	NA	NA	NA	NA	NA	-1026	NA
GO:0019509-L-methionine salvage from methylthioadenosine	NA	NA	NA	NA	NA	NA	144	125	-398
GO:0019546-arginine deiminase pathway	NA	NA	NA	NA	NA	NA	1392	1552	760
GO:0019563-alcohol catabolic process	NA	NA	NA	NA	NA	NA	NA	NA	-595
GO:0019563-polyol catabolic process	NA	NA	NA	NA	NA	NA	-1589	-2521	NA
GO:0019629-fatty acid catabolic process	NA	NA	NA	NA	NA	NA	1170	-347	NA
GO:0019632-shikimate metabolic process	NA	NA	NA	NA	NA	NA	-551	-664	382
GO:0019637-organophosphate metabolic process	-750	-2794	-3811	NA	NA	-764	NA	NA	NA
GO:0019645-anaerobic electron transport chain	NA	NA	NA	NA	NA	NA	766	760	454
GO:0019646-aerobic electron transport chain	NA	NA	2934	NA	NA	NA	-213	-906	-287
GO:0019666-formate metabolic process	NA	NA	NA	NA	NA	NA	791	608	NA
GO:0019674-NAD metabolic process	NA	11274	16109	NA	NA	NA	NA	NA	-94
GO:0019682-glyceraldehyde-3-phosphate metabolic process	NA	-13884	-13032	NA	NA	-3223	63	-74	-239
GO:0019686-purine nucleoside catabolic process	NA	NA	NA	NA	NA	NA	62	946	-39
GO:0019692-deoxyribose phosphate metabolic process	NA	NA	-12198	NA	NA	NA	79	299	-107
GO:0019693-ribose phosphate metabolic process	NA	NA	NA	NA	NA	NA	-92	-429	NA
GO:0019694-alkanesulfonate metabolic process	NA	NA	NA	NA	NA	NA	NA	-653	435
GO:0019720-Mo-molybdopterin cofactor biosynthetic process	NA	NA	NA	NA	NA	NA	-834	-95	-61
GO:0019725-cellular homeostasis	4575	NA	13884	2894	2147	3983	NA	NA	NA
GO:0019725-homeostatic process	NA	NA	NA	NA	NA	NA	NA	NA	1
GO:0019748-secondary metabolic process	NA	-13192	NA	NA	NA	NA	425	NA	NA
GO:0019751-polyol metabolic process	NA	11076	14441	NA	NA	7889	NA	NA	NA
GO:0019755-gas transport	NA	NA	NA	NA	NA	NA	-1157	1385	NA
GO:0019856-pyrimidine nucleobase biosynthetic process	NA	NA	-8696	NA	NA	NA	NA	NA	NA
GO:0019860-uracil catabolic process	NA	NA	NA	NA	NA	NA	-247	-1260	NA
GO:0019877-diaminopimelate biosynthetic process	NA	NA	NA	NA	NA	NA	930	-450	-471
GO:0019941-modification-dependent macromolecule catabolic process	7969	NA	NA	NA	NA	NA	NA	NA	NA
GO:0019954-asexual reproduction	5199	11587	15549	3430	2472	5941	NA	NA	NA
GO:0019985-translesion synthesis	NA	NA	NA	NA	NA	NA	-32	-1378	NA
GO:0022402-cell cycle process	NA	21187	NA	4569	NA	NA	-120	-171	NA
GO:0022406-organelle localization by membrane tethering	NA	NA	NA	NA	5051	NA	NA	NA	NA
GO:0022411-cellular component disassembly	6530	17741	25189	3783	2179	11458	NA	NA	NA
GO:0022413-developmental process involved in reproduction	8984	26069	39540	6549	4436	17311	NA	NA	NA
GO:0022414-reproduction	8336	23318	33851	5893	3879	14418	NA	NA	NA
GO:0022417-protein maturation by protein folding	NA	NA	NA	NA	NA	NA	588	-301	NA
GO:0022604-regulation of cell morphogenesis	1849	2054	5580	1637	NA	NA	NA	NA	NA
GO:0022607-cellular component assembly	NA	NA	NA	NA	NA	NA	-65	-228	NA
GO:0022610-obsolete biological adhesion	NA	12208	13448	NA	3044	4923	-1262	-2248	-540
GO:0022616-DNA strand elongation	NA	12213	16510	NA	NA	6984	276	-155	184
GO:0022618-protein-RNA complex organization	NA	13146	NA	NA	NA	NA	NA	NA	NA
GO:0022900-electron transport chain	NA	-2443	-2434	-3275	NA	-2269	-45	-517	NA
GO:0022904-electron transport chain	NA	NA	NA	NA	NA	NA	NA	NA	6
GO:0022904-respiratory electron transport chain	NA	NA	NA	-2617	NA	NA	-14	-589	NA
GO:0023051-regulation of cell communication	8533	23842	36813	6307	4129	15379	NA	NA	NA
GO:0023051-regulation of signal transduction	NA	NA	NA	NA	NA	NA	NA	360	NA
GO:0023052-signal transduction	6227	17417	24156	3464	2869	10917	NA	NA	NA
GO:0023052-signaling	NA	NA	NA	NA	NA	NA	296	-293	381
GO:0023057-negative regulation of cell communication	NA	NA	NA	6231	NA	NA	NA	NA	NA
GO:0030001-metal ion transport	-2280	-7816	-7385	NA	NA	-4417	-150	193	38
GO:0030010-establishment of cell polarity	8353	25364	38323	5828	3241	15829	NA	NA	NA
GO:0030029-actin filament-based process	NA	24108	37130	5093	4153	NA	NA	NA	NA
GO:0030030-cell projection assembly	NA	NA	NA	NA	NA	NA	-965	-799	-392
GO:0030030-cell projection organization	NA	NA	-21249	NA	NA	NA	NA	NA	NA
GO:0030036-actin filament-based process	9235	NA	NA	NA	NA	15848	NA	NA	NA
GO:0030091-protein repair	NA	NA	NA	NA	NA	NA	67	592	159
GO:0030100-regulation of endocytosis	NA	24053	NA	NA	NA	NA	NA	NA	NA
GO:0030104-intracellular water homeostasis	NA	NA	NA	NA	NA	NA	-1983	79	-579
GO:0030154-cell differentiation	8805	NA	NA	6066	NA	NA	NA	NA	NA
GO:0030155-regulation of cell-substrate adhesion	NA	NA	NA	NA	NA	NA	-1550	-2246	-739
GO:0030162-regulation of proteolysis	5501	14055	22478	3115	2386	9366	NA	NA	NA
GO:0030163-protein catabolic process	NA	18823	27789	NA	NA	12495	NA	-36	442
GO:0030164-protein denaturation	NA	NA	NA	NA	NA	NA	773	99	992
GO:0030174-regulation of DNA-templated DNA replication initiation	NA	12426	15943	NA	NA	NA	NA	NA	NA
GO:0030203-aminoglycan metabolic process	NA	NA	NA	NA	NA	-10090	NA	NA	NA
GO:0030203-glycosaminoglycan metabolic process	NA	NA	NA	NA	-4802	NA	NA	NA	NA
GO:0030258-lipid modification	NA	7005	12059	NA	NA	6371	-135	754	484
GO:0030261-chromosome condensation	NA	11175	15690	NA	NA	NA	-1078	-577	NA
GO:0030388-fructose 1,6-bisphosphate metabolic process	NA	NA	NA	NA	NA	NA	-1130	-1297	-879
GO:0030433-ERAD pathway	NA	22184	NA	NA	NA	NA	NA	NA	NA
GO:0030435-sporulation	NA	27216	40650	NA	NA	NA	NA	NA	NA
GO:0030436-asexual sporulation	NA	25166	37465	NA	2881	NA	NA	NA	NA
GO:0030447-filamentous growth	NA	NA	NA	NA	NA	NA	NA	-2844	NA
GO:0030447-growth	NA	NA	38260	NA	NA	16298	NA	NA	NA
GO:0030448-hyphal growth	NA	24036	38241	NA	NA	NA	NA	NA	NA
GO:0030488-tRNA methylation	NA	-8378	-11507	NA	-2502	-4357	-659	-1069	-589
GO:0030490-maturation of SSU-rRNA	NA	NA	26524	5590	NA	12462	256	197	115
GO:0030497-fatty acid elongation	NA	NA	NA	NA	NA	NA	-1048	-729	-153
GO:0030541-nuclear chromosome segregation	NA	NA	NA	NA	NA	NA	NA	NA	189
GO:0030541-plasmid partitioning	NA	NA	NA	NA	NA	NA	44	381	NA
GO:0030705-microtubule-based movement	NA	28216	NA	NA	NA	NA	NA	NA	NA
GO:0030832-regulation of actin filament organization	NA	NA	36492	NA	NA	NA	NA	NA	NA
GO:0030833-regulation of actin filament organization	NA	23913	NA	NA	NA	NA	NA	NA	NA
GO:0030865-cortical actin cytoskeleton organization	8343	21415	33320	2249	2000	14498	NA	NA	NA
GO:0030968-response to endoplasmic reticulum stress	NA	NA	NA	NA	NA	NA	NA	-2062	NA
GO:0031056-obsolete regulation of histone modification	NA	25239	37433	NA	NA	NA	NA	NA	NA
GO:0031098-MAPK cascade	NA	24844	NA	NA	NA	NA	NA	NA	NA
GO:0031118-enzyme-directed rRNA pseudouridine synthesis	NA	NA	NA	NA	NA	NA	160	-537	83
GO:0031118-rRNA pseudouridine synthesis	NA	NA	-7888	NA	NA	NA	NA	NA	NA
GO:0031119-tRNA pseudouridine synthesis	NA	NA	NA	NA	NA	NA	698	127	379
GO:0031123-RNA 3'-end processing	6668	16167	23415	2973	2405	10488	753	834	216
GO:0031124-mRNA 3'-end processing	NA	16197	24246	NA	2939	NA	NA	NA	NA
GO:0031136-positive regulation of conjugation with cellular fusion	NA	NA	NA	7269	3948	NA	NA	NA	NA
GO:0031163-iron-sulfur cluster assembly	NA	NA	NA	NA	NA	NA	405	-446	-150
GO:0031163-metallo-sulfur cluster assembly	NA	-6649	-6442	NA	NA	-4145	NA	NA	NA
GO:0031167-rRNA methylation	NA	-13846	NA	NA	-2897	-6374	NA	NA	NA
GO:0031167-rRNA modification	NA	NA	NA	NA	NA	NA	103	95	-77
GO:0031297-replication fork processing	NA	14200	17900	NA	NA	NA	NA	-379	1270
GO:0031321-ascospore-type prospore assembly	NA	25932	NA	NA	NA	NA	NA	NA	NA
GO:0031329-regulation of catabolic process	7509	NA	NA	NA	3568	12870	NA	-244	NA
GO:0031329-regulation of cellular catabolic process	NA	NA	NA	NA	NA	NA	-184	NA	-69
GO:0031330-negative regulation of catabolic process	NA	20461	28812	NA	NA	NA	NA	NA	NA
GO:0031331-positive regulation of catabolic process	7591	NA	NA	NA	3807	15193	NA	NA	NA
GO:0031331-positive regulation of cellular catabolic process	NA	NA	NA	NA	NA	NA	NA	-1992	NA
GO:0031333-negative regulation of protein-containing complex assembly	NA	NA	8515	NA	NA	NA	NA	NA	NA
GO:0031334-positive regulation of protein-containing complex assembly	8039	14422	20638	3041	2926	8059	NA	NA	NA
GO:0031344-regulation of cell projection organization	NA	NA	NA	NA	NA	NA	-17	404	NA
GO:0031346-positive regulation of cell projection organization	NA	NA	NA	NA	NA	NA	1460	-44	NA
GO:0031365-N-terminal protein amino acid modification	NA	NA	NA	NA	NA	NA	NA	NA	96
GO:0031399-regulation of protein modification process	7652	23513	35808	5693	4133	14922	NA	NA	NA
GO:0031400-negative regulation of protein modification process	NA	22926	34083	4733	4506	14726	NA	NA	NA
GO:0031401-positive regulation of protein modification process	NA	21853	NA	4450	3123	13669	NA	NA	NA
GO:0031439-obsolete regulation of mRNA cleavage	NA	NA	NA	NA	NA	NA	NA	-1180	NA
GO:0031455-glycine betaine biosynthetic process from choline	NA	NA	NA	NA	NA	NA	-231	-7	-344
GO:0031460-quaternary ammonium group transport	NA	NA	NA	NA	NA	NA	-161	-222	-558
GO:0031503-nuclear transport	NA	NA	NA	5776	4216	15946	NA	NA	NA
GO:0031503-protein-containing complex localization	NA	25168	38626	NA	NA	NA	NA	-3611	NA
GO:0031507-heterochromatin organization	NA	24545	NA	4054	NA	NA	NA	NA	NA
GO:0031570-DNA integrity checkpoint signaling	9337	NA	NA	7318	NA	NA	NA	NA	NA
GO:0031647-regulation of protein stability	NA	NA	NA	NA	NA	NA	524	144	281
GO:0031648-protein destabilization	NA	NA	NA	NA	NA	NA	-435	-929	747
GO:0031667-response to extracellular stimulus	NA	7830	NA	NA	NA	NA	NA	NA	NA
GO:0031667-response to nutrient levels	NA	NA	NA	NA	NA	3271	496	307	463
GO:0031669-cellular response to extracellular stimulus	NA	9930	NA	NA	NA	NA	NA	NA	NA
GO:0031669-cellular response to nutrient levels	NA	NA	NA	NA	NA	NA	602	246	436
GO:0031669-response to nutrient levels	NA	NA	9918	NA	NA	NA	NA	NA	NA
GO:0031670-response to nutrient	NA	23083	34503	NA	NA	NA	2659	951	1563
GO:0032049-cardiolipin biosynthetic process	NA	NA	NA	NA	NA	NA	257	-651	NA
GO:0032055-negative regulation of translation in response to stress	NA	NA	NA	NA	NA	NA	81	606	NA
GO:0032101-regulation of response to external stimulus	NA	19365	28413	NA	NA	NA	NA	NA	NA
GO:0032101-regulation of response to extracellular stimulus	NA	NA	NA	NA	NA	NA	689	858	861
GO:0032103-positive regulation of response to external stimulus	NA	21367	30429	NA	NA	NA	NA	NA	NA
GO:0032107-regulation of response to external stimulus	6906	NA	NA	2059	1853	12972	NA	NA	NA
GO:0032109-positive regulation of response to external stimulus	NA	NA	NA	NA	3411	NA	NA	NA	NA
GO:0032147-activation of protein kinase activity	NA	21302	32945	NA	2965	NA	NA	NA	NA
GO:0032150-ubiquinone biosynthetic process from chorismate	NA	NA	NA	NA	NA	NA	122	-582	NA
GO:0032185-septin cytoskeleton organization	NA	24466	NA	NA	NA	NA	NA	NA	NA
GO:0032196-DNA transposition	NA	NA	NA	NA	NA	NA	-455	NA	253
GO:0032196-transposition	NA	NA	NA	NA	NA	NA	NA	-739	NA
GO:0032258-cytoplasm to vacuole targeting by the Cvt pathway	NA	24396	37799	NA	4552	NA	NA	NA	NA
GO:0032259-methylation	-1135	-4642	-6149	-1050	-2043	-2621	-156	NA	-171
GO:0032261-purine-containing compound salvage	NA	NA	NA	NA	NA	NA	NA	NA	-247
GO:0032264-GMP salvage	NA	NA	NA	NA	NA	NA	NA	47	NA
GO:0032264-purine ribonucleoside salvage	NA	NA	NA	NA	NA	NA	147	NA	-272
GO:0032329-serine transport	NA	NA	NA	NA	NA	NA	-44	-215	NA
GO:0032386-regulation of intracellular transport	NA	17546	27385	NA	3798	NA	NA	NA	NA
GO:0032392-DNA geometric change	NA	NA	4311	NA	NA	1989	-157	-217	124
GO:0032412-positive regulation of phosphate metabolic process	NA	NA	NA	NA	NA	NA	NA	390	NA
GO:0032412-regulation of transmembrane transporter activity	NA	NA	NA	NA	NA	NA	309	NA	236
GO:0032446-protein modification by small protein conjugation	9361	NA	NA	6837	NA	18113	NA	NA	NA
GO:0032462-regulation of protein oligomerization	NA	NA	NA	NA	NA	NA	378	519	-398
GO:0032465-regulation of cytokinesis	NA	NA	NA	NA	2512	10919	NA	NA	NA
GO:0032501-multicellular organismal process	8597	25474	38534	5243	4829	15911	NA	NA	NA
GO:0032502-developmental process	NA	NA	NA	NA	NA	NA	NA	-485	NA
GO:0032502-dormancy process	NA	NA	NA	NA	NA	NA	-323	NA	2
GO:0032505-reproduction of a single-celled organism	7172	18892	27033	5003	3899	10959	NA	NA	NA
GO:0032506-cytokinetic process	6149	18407	24148	2037	1780	10764	NA	NA	NA
GO:0032508-DNA geometric change	NA	3992	NA	2093	NA	NA	NA	NA	NA
GO:0032511-multivesicular body sorting pathway	NA	25612	39789	NA	NA	NA	NA	NA	NA
GO:0032775-DNA methylation on adenine	NA	NA	NA	NA	NA	NA	544	-1350	679
GO:0032781-positive regulation of ATP-dependent activity	NA	NA	NA	NA	NA	NA	-279	28	29
GO:0032784-regulation of DNA-templated transcription elongation	7444	NA	NA	NA	NA	11195	902	300	713
GO:0032787-monocarboxylic acid metabolic process	-4030	-7523	-7178	-1954	-1878	-2050	-152	160	-174
GO:0032878-regulation of establishment or maintenance of cell polarity	NA	22155	NA	NA	NA	NA	NA	NA	NA
GO:0032879-regulation of localization	6483	20612	30136	4377	2905	13038	-370	83	9
GO:0032880-regulation of cellular localization	NA	21740	33569	NA	NA	NA	NA	NA	NA
GO:0032886-regulation of microtubule-based process	NA	23982	37055	NA	NA	NA	NA	NA	NA
GO:0032940-secretion	3534	9529	12783	2946	2024	4633	NA	NA	NA
GO:0032951-regulation of beta-glucan biosynthetic process	NA	NA	NA	NA	NA	NA	2541	188	NA
GO:0032970-regulation of actin filament-based process	NA	24617	37327	6344	4303	NA	NA	NA	NA
GO:0032970-regulation of cytoskeleton organization	8852	NA	NA	NA	NA	NA	NA	NA	NA
GO:0032978-protein insertion into membrane from inner side	NA	NA	NA	NA	NA	NA	501	-98	-24
GO:0032984-cellular component disassembly	NA	NA	NA	NA	NA	NA	20	103	-586
GO:0032984-protein-containing complex disassembly	5498	14279	20077	3582	1829	9251	NA	NA	NA
GO:0032989-cellular anatomical entity morphogenesis	8867	24956	39016	5409	3423	16387	NA	NA	NA
GO:0033036-macromolecule localization	NA	NA	NA	NA	NA	11217	163	254	107
GO:0033043-regulation of organelle organization	8874	25629	38326	6245	3941	16787	NA	-1562	NA
GO:0033044-regulation of chromosome organization	8261	24833	37259	4570	2567	15749	NA	-1969	NA
GO:0033047-regulation of mitotic nuclear division	7807	23901	36556	5217	2743	14708	NA	NA	NA
GO:0033157-regulation of intracellular protein transport	NA	NA	25111	NA	NA	NA	NA	NA	NA
GO:0033194-response to hydroperoxide	NA	NA	NA	NA	NA	NA	-218	445	-604
GO:0033195-response to alkyl hydroperoxide	NA	NA	NA	NA	NA	NA	352	53	NA
GO:0033212-iron import into cell	NA	NA	-16939	NA	NA	NA	NA	NA	NA
GO:0033228-cysteine transport	NA	NA	NA	NA	NA	NA	NA	-588	NA
GO:0033238-regulation of amine metabolic process	NA	NA	NA	NA	NA	NA	328	582	222
GO:0033260-nuclear DNA replication	NA	NA	NA	NA	NA	NA	NA	-3242	NA
GO:0033260-pre-replicative complex assembly involved in nuclear cell cycle DNA replication	NA	NA	NA	NA	NA	NA	-1539	NA	62
GO:0033345-asparagine catabolic process via L-aspartate	NA	NA	NA	NA	NA	NA	-670	133	NA
GO:0033345-aspartate family amino acid catabolic process	NA	NA	NA	NA	NA	NA	NA	NA	271
GO:0033359-lysine biosynthetic process via diaminopimelate and N-succinyl-2-amino-6-ketopimelate	NA	NA	NA	NA	NA	NA	-914	-493	884
GO:0033365-establishment of protein localization to organelle	NA	NA	NA	NA	NA	NA	NA	-1010	NA
GO:0033365-protein localization to organelle	8676	25553	37639	5507	4338	15153	NA	NA	NA
GO:0033365-protein targeting to ER	NA	NA	NA	NA	NA	NA	750	NA	NA
GO:0033365-protein targeting to membrane	NA	NA	NA	NA	NA	NA	NA	NA	499
GO:0033477-S-methylmethionine metabolic process	NA	NA	NA	NA	NA	NA	427	-552	807
GO:0033499-galactose metabolic process	NA	NA	NA	NA	NA	NA	-669	271	NA
GO:0033526-tetrapyrrole biosynthetic process from glutamate	NA	NA	NA	NA	NA	NA	-1300	-1859	-1318
GO:0033567-DNA replication, Okazaki fragment processing	NA	NA	NA	NA	NA	NA	NA	1029	-72
GO:0033585-aspartate biosynthetic process	NA	NA	NA	NA	NA	NA	NA	NA	-8
GO:0033585-L-phenylalanine biosynthetic process from chorismate via phenylpyruvate	NA	NA	NA	NA	NA	NA	318	704	NA
GO:0033673-negative regulation of phosphorylation	NA	20785	NA	NA	NA	NA	NA	NA	NA
GO:0033674-positive regulation of transferase activity	6530	NA	NA	NA	NA	NA	NA	NA	NA
GO:0033683-obsolete nucleotide-excision repair, DNA incision	NA	NA	NA	NA	NA	NA	2272	783	NA
GO:0033865-ribonucleoside bisphosphate metabolic process	NA	-4401	-5962	NA	NA	-3275	NA	NA	-592
GO:0033866-ribonucleoside bisphosphate biosynthetic process	NA	-8335	-10292	NA	NA	NA	NA	NA	-628
GO:0033866-ribonucleoside bisphosphate metabolic process	NA	NA	NA	NA	NA	NA	-15	-171	NA
GO:0034035-guanosine tetraphosphate metabolic process	NA	NA	NA	NA	NA	NA	-1303	-325	-834
GO:0034214-protein hexamerization	NA	NA	NA	NA	NA	NA	-173	-576	-124
GO:0034219-carbohydrate transport	-7696	-14114	-12976	-4513	-6710	-5924	172	29	-160
GO:0034220-monoatomic ion transport	-1753	-7223	-6939	-994	-1246	-3893	-222	-254	4
GO:0034227-tRNA thio-modification	NA	NA	NA	NA	NA	NA	-880	-1268	90
GO:0034243-regulation of DNA-templated transcription elongation	NA	20870	28743	NA	3747	NA	NA	NA	NA
GO:0034248-post-transcriptional regulation of gene expression	NA	NA	16861	NA	NA	8183	NA	NA	-217
GO:0034248-regulation of amide metabolic process	4059	9486	NA	2665	2029	NA	NA	NA	NA
GO:0034249-negative regulation of amide metabolic process	3910	3309	4571	2033	4002	NA	NA	NA	NA
GO:0034250-positive regulation of amide metabolic process	NA	NA	NA	NA	2402	10134	NA	NA	NA
GO:0034258-nicotinamide riboside transport	NA	NA	NA	NA	NA	NA	-510	548	NA
GO:0034293-sexual sporulation resulting in formation of a cellular spore	8798	26081	40017	6411	4191	18016	NA	NA	NA
GO:0034308-primary alcohol metabolic process	NA	-2576	-4195	NA	NA	NA	43	332	61
GO:0034309-primary alcohol biosynthetic process	NA	-8241	NA	NA	NA	NA	NA	-318	NA
GO:0034337-RNA folding	NA	NA	NA	NA	NA	NA	NA	NA	442
GO:0034355-NAD salvage	NA	NA	NA	NA	NA	NA	-345	517	NA
GO:0034404-nucleobase-containing small molecule biosynthetic process	-2225	-7573	-8943	NA	-1671	-3311	-146	-122	-328
GO:0034421-macromolecule deacylation	NA	NA	NA	NA	NA	NA	NA	-226	NA
GO:0034471-RNA 5'-end processing	NA	NA	NA	NA	NA	NA	-859	-43	-254
GO:0034502-protein localization to chromosome	NA	26634	40831	NA	3499	NA	NA	NA	NA
GO:0034504-protein localization to nucleus	9227	NA	40854	6204	NA	NA	NA	NA	NA
GO:0034552-protein-FAD linkage	NA	NA	NA	NA	NA	NA	-1813	860	NA
GO:0034552-protein flavinylation	NA	NA	NA	NA	NA	NA	NA	NA	-371
GO:0034599-cellular response to oxidative stress	5699	12701	18361	1867	NA	7698	-244	-106	-67
GO:0034605-cellular response to heat	7982	19738	26560	5523	4594	10350	-552	-215	-309
GO:0034614-cellular response to reactive oxygen species	NA	7487	13514	NA	NA	7232	-308	96	164
GO:0034620-cellular response to unfolded protein	NA	NA	NA	NA	NA	NA	518	-33	NA
GO:0034620-response to unfolded protein	NA	16540	NA	NA	NA	NA	NA	NA	NA
GO:0034628-'de novo' NAD biosynthetic process from aspartate	NA	NA	NA	NA	NA	NA	660	780	NA
GO:0034637-obsolete cellular carbohydrate biosynthetic process	NA	NA	NA	NA	-3020	NA	NA	NA	NA
GO:0034654-nucleobase-containing compound biosynthetic process	NA	NA	NA	NA	NA	NA	45	NA	NA
GO:0034660-ncRNA metabolic process	NA	5447	6516	1396	NA	3081	-133	6	NA
GO:0034661-ncRNA catabolic process	NA	8226	13551	NA	NA	NA	-1053	-405	-392
GO:0034728-nucleosome organization	7908	23276	35897	3910	4077	17023	NA	NA	NA
GO:0034755-iron ion transmembrane transport	NA	NA	-7889	NA	NA	NA	-125	1031	-142
GO:0034976-response to endoplasmic reticulum stress	7840	21678	34632	4750	3302	15177	NA	NA	NA
GO:0035303-regulation of dephosphorylation	6094	18440	24559	NA	3783	9631	NA	-12	NA
GO:0035303-regulation of phosphatase activity	NA	NA	NA	NA	NA	NA	-536	NA	-57
GO:0035304-regulation of phosphatase activity	NA	17219	NA	NA	3952	NA	NA	NA	NA
GO:0035304-regulation of protein dephosphorylation	NA	NA	33313	NA	NA	NA	NA	NA	NA
GO:0035335-peptidyl-tyrosine dephosphorylation	NA	NA	NA	NA	NA	NA	NA	1228	NA
GO:0035383-acyl-CoA metabolic process	NA	-4901	NA	NA	NA	NA	NA	NA	NA
GO:0035383-thioester metabolic process	NA	NA	-3552	NA	NA	NA	NA	NA	NA
GO:0035384-thioester metabolic process	NA	NA	NA	NA	NA	NA	755	633	-145
GO:0035429-gluconate transmembrane transport	NA	NA	NA	NA	NA	NA	-1084	-407	295
GO:0035435-phosphate ion transport	NA	NA	NA	NA	NA	NA	222	98	-61
GO:0035442-dipeptide transmembrane transport	NA	NA	NA	NA	NA	NA	324	-195	NA
GO:0035443-tripeptide transport	NA	NA	NA	NA	NA	NA	-845	396	NA
GO:0035444-nickel cation transport	NA	NA	NA	NA	NA	NA	NA	NA	1364
GO:0035461-vitamin transmembrane transport	NA	NA	NA	NA	NA	NA	306	900	-93
GO:0035553-DNA dealkylation	NA	NA	NA	NA	NA	NA	NA	-818	NA
GO:0035553-oxidative single-stranded RNA demethylation	NA	NA	NA	NA	NA	NA	2108	NA	NA
GO:0035556-intracellular signal transduction	6405	17374	23968	4066	3373	10172	269	-719	318
GO:0035600-tRNA methylthiolation	NA	NA	NA	NA	NA	NA	-732	-346	NA
GO:0035672-dipeptide transmembrane transport	NA	NA	NA	NA	NA	NA	NA	NA	929
GO:0035672-oligopeptide transmembrane transport	NA	-11087	-7591	NA	NA	NA	-441	107	NA
GO:0035725-sodium ion transport	NA	NA	NA	NA	NA	NA	484	1040	-18
GO:0035821-modulation of process of another organism	NA	NA	13643	NA	NA	NA	NA	NA	NA
GO:0035825-homologous recombination	NA	NA	NA	7575	NA	17436	NA	NA	NA
GO:0035864-response to potassium ion	NA	NA	NA	NA	NA	NA	-778	-89	-194
GO:0035966-response to topologically incorrect protein	NA	NA	NA	4923	NA	NA	988	1211	-181
GO:0035967-cellular response to topologically incorrect protein	NA	NA	NA	NA	NA	NA	543	633	3
GO:0035967-response to topologically incorrect protein	6523	15122	21116	NA	3971	9558	NA	NA	NA
GO:0035999-tetrahydrofolate interconversion	NA	NA	NA	NA	NA	NA	-1112	-633	-837
GO:0036001-'de novo' pyridoxal 5'-phosphate biosynthetic process	NA	NA	NA	NA	NA	NA	2450	1383	NA
GO:0036003-obsolete positive regulation of transcription from RNA polymerase II promoter in response to stress	NA	28074	NA	NA	NA	NA	NA	NA	NA
GO:0036065-fucosylation	NA	NA	NA	NA	NA	NA	837	-718	1486
GO:0036170-filamentous growth of a population of unicellular organisms in response to starvation	9377	25468	39082	NA	4586	16032	NA	NA	NA
GO:0036177-filamentous growth of a population of unicellular organisms in response to pH	NA	21825	NA	NA	NA	NA	NA	NA	NA
GO:0036180-filamentous growth of a population of unicellular organisms in response to biotic stimulus	8611	24585	38056	NA	3927	16313	NA	NA	NA
GO:0036211-protein modification process	NA	NA	15612	2419	NA	7447	154	-164	5
GO:0036265-RNA (guanine-N7)-methylation	NA	NA	NA	NA	NA	NA	NA	NA	-806
GO:0036267-invasive filamentous growth	NA	26103	39174	NA	3820	15385	NA	NA	NA
GO:0036289-peptidyl-serine autophosphorylation	NA	NA	NA	NA	NA	NA	NA	NA	-1124
GO:0036289-protein-RNA complex disassembly	NA	NA	NA	NA	NA	NA	-1214	-586	NA
GO:0036388-pre-replicative complex assembly involved in nuclear cell cycle DNA replication	NA	NA	NA	NA	NA	NA	NA	-2964	NA
GO:0036448-disaccharide transport	NA	NA	NA	NA	NA	NA	755	1043	NA
GO:0036460-cellular response to cell envelope stress	NA	NA	NA	NA	NA	NA	-1157	1385	NA
GO:0036503-ERAD pathway	7754	NA	34516	5638	4719	14954	NA	NA	NA
GO:0036506-maintenance of unfolded protein	NA	NA	NA	NA	NA	NA	1369	-1180	1250
GO:0036525-protein deglycosylation	NA	NA	NA	NA	NA	NA	-854	-435	-194
GO:0038083-peptidyl-tyrosine autophosphorylation	NA	NA	NA	NA	NA	NA	-1603	960	-376
GO:0040007-growth	8721	24975	NA	6031	4213	NA	2255	437	1194
GO:0040008-regulation of cell growth	NA	NA	NA	NA	NA	NA	278	NA	NA
GO:0040008-regulation of growth	8706	22697	33076	5547	4398	13455	NA	1228	NA
GO:0040011-locomotion	NA	-15431	-14206	-6599	NA	-4281	NA	NA	NA
GO:0040020-regulation of meiotic nuclear division	NA	27260	40601	NA	5990	18674	NA	NA	NA
GO:0040029-epigenetic regulation of gene expression	NA	NA	NA	NA	NA	16324	NA	NA	NA
GO:0042026-protein refolding	NA	NA	NA	NA	NA	NA	294	-105	201
GO:0042040-molybdenum incorporation into molybdenum-molybdopterin complex	NA	NA	NA	NA	NA	NA	-883	534	NA
GO:0042133-obsolete regulation of neurotransmitter levels	NA	-11320	-11947	NA	NA	-3990	-49	142	-463
GO:0042135-obsolete neurotransmitter catabolic process	NA	NA	-20980	NA	NA	NA	-218	317	NA
GO:0042136-glycine biosynthetic process	NA	NA	NA	NA	NA	NA	699	-155	-344
GO:0042147-retrograde transport, endosome to Golgi	NA	24860	37148	NA	3228	NA	NA	NA	NA
GO:0042149-cellular response to glucose starvation	NA	27051	41501	NA	8145	NA	NA	NA	NA
GO:0042150-plasmid recombination	NA	NA	NA	NA	NA	NA	598	430	560
GO:0042158-lipoprotein metabolic process	NA	13856	20869	NA	2265	NA	-136	-1083	-731
GO:0042168-tetrapyrrole metabolic process	NA	-17799	-17592	NA	NA	-10214	NA	NA	NA
GO:0042176-regulation of protein catabolic process	NA	18086	30174	NA	3370	NA	NA	NA	NA
GO:0042180-cellular ketone metabolic process	NA	-16480	-14193	-3484	-4492	-5203	41	391	1
GO:0042181-ketone biosynthetic process	NA	-18620	-17163	-3230	NA	-7629	-104	-13	NA
GO:0042181-quinone metabolic process	NA	NA	NA	NA	NA	NA	NA	NA	-71
GO:0042182-methylglyoxal metabolic process	NA	NA	NA	NA	NA	NA	205	1484	69
GO:0042245-RNA repair	NA	NA	NA	NA	NA	NA	1150	371	390
GO:0042254-ribonucleoprotein complex biogenesis	5411	12218	14865	2375	3227	6164	-168	30	-81
GO:0042255-ribosome assembly	2989	4123	NA	NA	2745	-3072	NA	NA	NA
GO:0042262-DNA protection	NA	NA	NA	NA	NA	NA	2272	-150	NA
GO:0042273-ribosomal large subunit assembly	NA	NA	NA	NA	NA	NA	-377	NA	-82
GO:0042273-ribosomal large subunit biogenesis	5802	13159	15071	2623	3658	4953	NA	-169	NA
GO:0042274-ribosomal small subunit biogenesis	6350	14572	18966	3339	4245	7796	-8	18	-21
GO:0042325-regulation of phosphorylation	8109	22894	35939	6581	4248	15155	NA	NA	NA
GO:0042326-negative regulation of phosphorylation	NA	NA	33356	NA	NA	NA	NA	NA	NA
GO:0042327-positive regulation of phosphorylation	7502	22181	NA	5216	3758	14016	NA	NA	NA
GO:0042355-L-fucose metabolic process	NA	NA	NA	NA	NA	NA	-1090	-518	-228
GO:0042357-thiamine diphosphate metabolic process	NA	NA	NA	NA	NA	NA	-524	675	-19
GO:0042364-vitamin metabolic process	NA	-11957	-11345	NA	NA	-4722	NA	NA	NA
GO:0042364-water-soluble vitamin metabolic process	-6412	NA	NA	-1352	NA	NA	-403	274	NA
GO:0042398-cellular modified amino acid biosynthetic process	NA	-7964	-7753	NA	NA	-3521	-412	-33	-32
GO:0042430-tryptophan metabolic process	NA	-3932	NA	NA	NA	NA	NA	150	674
GO:0042435-tryptophan metabolic process	NA	NA	NA	NA	NA	NA	348	NA	NA
GO:0042440-pigment biosynthetic process	NA	NA	NA	NA	NA	NA	-206	-460	NA
GO:0042440-pigment metabolic process	NA	NA	-8800	NA	NA	-4425	NA	NA	NA
GO:0042440-porphyrin-containing compound metabolic process	NA	NA	NA	NA	NA	NA	NA	NA	-1
GO:0042450-ornithine metabolic process	NA	NA	NA	NA	NA	NA	-119	-544	349
GO:0042455-glycosyl compound biosynthetic process	NA	-4860	-6123	NA	NA	-2342	NA	NA	NA
GO:0042455-ribonucleoside biosynthetic process	NA	NA	NA	NA	NA	NA	357	-269	51
GO:0042538-hyperosmotic salinity response	NA	NA	NA	NA	NA	NA	561	284	582
GO:0042542-response to hydrogen peroxide	NA	NA	12065	NA	NA	NA	385	44	781
GO:0042545-cell wall modification	NA	NA	NA	NA	NA	NA	-289	1136	156
GO:0042546-cell wall biogenesis	-876	-1912	NA	NA	1492	NA	NA	NA	NA
GO:0042558-folic acid-containing compound metabolic process	NA	NA	NA	NA	NA	NA	-696	-262	NA
GO:0042558-pteridine-containing compound metabolic process	NA	-14916	-13728	NA	NA	NA	NA	NA	NA
GO:0042559-pteridine-containing compound biosynthetic process	NA	NA	-8238	NA	NA	NA	NA	NA	NA
GO:0042592-homeostatic process	5457	13223	18003	3470	2755	5949	0	316	NA
GO:0042594-response to starvation	6082	11704	16074	4547	3300	6148	3	135	4
GO:0042724-primary alcohol biosynthetic process	NA	NA	-10081	NA	NA	NA	-308	NA	-103
GO:0042724-thiamine metabolic process	NA	NA	NA	NA	NA	NA	NA	138	NA
GO:0042727-riboflavin biosynthetic process	NA	NA	NA	NA	NA	NA	-22	273	303
GO:0042759-long-chain fatty acid metabolic process	NA	NA	NA	NA	NA	NA	1871	645	NA
GO:0042773-ATP synthesis coupled electron transport	NA	NA	NA	NA	NA	NA	1263	NA	83
GO:0042773-oxidative phosphorylation	NA	NA	NA	NA	NA	NA	NA	-2392	NA
GO:0042775-mitochondrial ATP synthesis coupled electron transport	NA	NA	NA	NA	NA	NA	2283	-2469	361
GO:0042775-oxidative phosphorylation	NA	12164	16723	NA	NA	NA	NA	NA	NA
GO:0042777-proton motive force-driven plasma membrane ATP synthesis	NA	NA	NA	NA	NA	NA	-2685	-2981	-882
GO:0042819-vitamin B6 biosynthetic process	NA	NA	NA	NA	NA	NA	NA	NA	-299
GO:0042819-vitamin B6 metabolic process	NA	NA	-15788	NA	NA	NA	NA	NA	NA
GO:0042840-D-glucuronate catabolic process	NA	NA	NA	NA	NA	NA	NA	1494	NA
GO:0042851-L-alanine biosynthetic process from pyruvate	NA	NA	NA	NA	NA	NA	NA	-1993	NA
GO:0042866-nucleoside diphosphate metabolic process	NA	NA	NA	NA	NA	NA	-289	159	NA
GO:0042867-pyruvate catabolic process	NA	NA	NA	NA	NA	NA	-762	491	NA
GO:0042883-cysteine transmembrane transport	NA	NA	NA	NA	NA	NA	-943	NA	357
GO:0042884-microcin transport	NA	NA	NA	NA	NA	NA	3	306	-334
GO:0042886-amide transport	5977	15253	21009	3904	3223	9177	118	263	320
GO:0042891-obsolete antibiotic transport	NA	-26265	-21170	-4280	NA	-7836	-204	315	104
GO:0042906-xanthine transport	NA	NA	NA	NA	NA	NA	-1409	-797	-492
GO:0042908-xenobiotic transport	NA	NA	NA	NA	NA	NA	-187	247	48
GO:0042914-colicin transport	NA	NA	NA	NA	NA	NA	136	1783	NA
GO:0042930-iron import into cell	NA	NA	NA	NA	NA	NA	186	1559	NA
GO:0042930-organic hydroxy compound transport	NA	NA	NA	NA	NA	NA	NA	NA	14
GO:0042938-dipeptide transport	NA	NA	NA	NA	NA	NA	62	-81	NA
GO:0042938-oligopeptide transport	NA	NA	NA	NA	NA	NA	NA	NA	696
GO:0042939-tripeptide transport	NA	NA	NA	NA	NA	NA	NA	NA	639
GO:0042942-D-serine transport	NA	NA	NA	NA	NA	NA	NA	-953	NA
GO:0042968-homoserine transport	NA	NA	NA	NA	NA	NA	297	-1165	1486
GO:0043038-amino acid activation	-1590	-4494	-5544	-1630	-3412	-2465	171	371	133
GO:0043041-amino acid activation for nonribosomal peptide biosynthetic process	NA	NA	NA	NA	NA	NA	646	1746	583
GO:0043067-obsolete regulation of cell death	NA	23095	NA	NA	NA	NA	NA	NA	NA
GO:0043085-positive regulation of molecular function	NA	NA	24427	NA	NA	NA	NA	NA	NA
GO:0043087-regulation of GTPase activity	7133	NA	NA	NA	NA	NA	NA	NA	NA
GO:0043093-cytokinesis	NA	NA	NA	NA	NA	NA	-135	-233	NA
GO:0043093-FtsZ-dependent cytokinesis	NA	NA	-30073	NA	NA	NA	NA	NA	-479
GO:0043094-cellular metabolic compound salvage	NA	-8378	-8197	NA	NA	-3640	227	-42	16
GO:0043097-UMP biosynthetic process	NA	NA	NA	NA	NA	NA	677	-854	NA
GO:0043100-response to xenobiotic stimulus	NA	NA	NA	NA	NA	NA	NA	843	NA
GO:0043100-thymine metabolic process	NA	NA	NA	NA	NA	NA	553	NA	NA
GO:0043137-DNA replication, Okazaki fragment processing	NA	NA	NA	NA	NA	NA	898	NA	NA
GO:0043137-DNA replication, removal of RNA primer	NA	NA	NA	NA	NA	NA	NA	824	NA
GO:0043144-sno(s)RNA metabolic process	NA	NA	33142	NA	2792	NA	NA	NA	NA
GO:0043157-intracellular sodium ion homeostasis	NA	NA	NA	NA	NA	NA	1555	1549	NA
GO:0043161-proteasomal protein catabolic process	7405	22001	34434	5264	3658	15348	NA	NA	NA
GO:0043161-ubiquitin-dependent protein catabolic process	NA	NA	NA	NA	NA	NA	NA	-2616	NA
GO:0043164-Gram-negative-bacterium-type cell wall biogenesis	NA	NA	NA	NA	NA	NA	3	529	-19
GO:0043165-Gram-negative-bacterium-type cell outer membrane assembly	NA	NA	-26519	NA	NA	NA	NA	NA	NA
GO:0043171-peptide catabolic process	NA	NA	-10120	NA	NA	NA	182	-52	244
GO:0043173-nucleotide salvage	NA	NA	NA	NA	NA	NA	NA	NA	-450
GO:0043173-purine-containing compound salvage	NA	NA	NA	NA	NA	NA	-312	170	NA
GO:0043174-nucleoside salvage	NA	NA	NA	NA	NA	NA	461	-637	528
GO:0043200-response to amino acid	NA	NA	NA	NA	NA	NA	-1730	-1034	-1070
GO:0043201-response to leucine	NA	NA	NA	NA	NA	NA	-881	538	NA
GO:0043207-response to other organism	NA	NA	NA	NA	NA	3286	NA	NA	NA
GO:0043213-bacteriocin transport	NA	NA	NA	NA	NA	NA	-331	783	33
GO:0043242-regulation of protein-containing complex disassembly	NA	NA	17598	NA	NA	NA	NA	147	NA
GO:0043242-transcription antitermination	NA	NA	NA	NA	NA	NA	200	NA	175
GO:0043244-regulation of protein-containing complex disassembly	NA	14879	NA	NA	NA	NA	NA	NA	NA
GO:0043254-regulation of protein-containing complex assembly	5404	10944	14839	1491	1607	5391	NA	NA	NA
GO:0043255-obsolete regulation of cellular carbohydrate metabolic process	NA	NA	26355	NA	4401	NA	NA	NA	NA
GO:0043255-regulation of polysaccharide metabolic process	NA	NA	NA	NA	NA	NA	1036	166	NA
GO:0043269-regulation of monoatomic ion transport	NA	13874	15979	NA	NA	NA	-250	355	NA
GO:0043269-regulation of transport	NA	NA	NA	NA	NA	NA	NA	NA	476
GO:0043335-protein unfolding	NA	NA	NA	NA	NA	NA	-484	-435	204
GO:0043408-regulation of MAPK cascade	NA	23108	35300	NA	NA	NA	NA	NA	NA
GO:0043413-glycoprotein metabolic process	NA	NA	NA	NA	NA	9110	NA	NA	NA
GO:0043414-macromolecule methylation	NA	NA	NA	NA	NA	NA	-222	NA	NA
GO:0043414-methylation	NA	NA	NA	NA	NA	NA	NA	-39	NA
GO:0043433-negative regulation of DNA-binding transcription factor activity	NA	NA	NA	NA	NA	NA	-171	357	NA
GO:0043462-regulation of ATP-dependent activity	NA	6398	9171	NA	NA	NA	-122	206	-119
GO:0043467-regulation of generation of precursor metabolites and energy	NA	20135	26968	NA	NA	NA	NA	NA	NA
GO:0043470-regulation of carbohydrate catabolic process	NA	NA	NA	NA	NA	NA	103	175	-25
GO:0043471-obsolete regulation of cellular carbohydrate catabolic process	NA	NA	NA	NA	NA	NA	283	593	NA
GO:0043484-positive regulation of RNA splicing	NA	NA	NA	NA	NA	NA	NA	-2456	NA
GO:0043484-RNA splicing, via transesterification reactions with guanosine as nucleophile	NA	NA	NA	NA	NA	NA	-1506	NA	89
GO:0043543-protein acylation	3299	NA	NA	2513	NA	6120	-148	210	-410
GO:0043545-molybdopterin cofactor metabolic process	NA	NA	NA	NA	NA	NA	NA	NA	-243
GO:0043545-prosthetic group metabolic process	NA	NA	NA	NA	NA	NA	-527	-52	NA
GO:0043547-regulation of GTPase activity	NA	21603	31007	NA	3925	12240	-1415	-2141	-641
GO:0043555-regulation of translation in response to stress	NA	NA	NA	NA	NA	NA	-83	731	NA
GO:0043562-cellular response to nitrogen starvation	NA	NA	NA	NA	NA	NA	568	-212	626
GO:0043570-maintenance of DNA repeat elements	NA	24090	NA	NA	NA	NA	NA	NA	NA
GO:0043603-amide metabolic process	NA	1943	NA	NA	NA	NA	-166	111	-16
GO:0043604-amide metabolic process	1490	NA	1897	NA	NA	NA	NA	NA	NA
GO:0043620-obsolete regulation of transcription from RNA polymerase II promoter in response to stress	NA	27504	40972	NA	4119	17448	NA	NA	NA
GO:0043631-mRNA 3'-end processing	NA	NA	NA	NA	NA	NA	NA	782	NA
GO:0043631-mRNA polyadenylation	NA	NA	NA	NA	NA	NA	792	NA	-160
GO:0043631-obsolete RNA polyadenylation	NA	12320	18543	NA	NA	NA	NA	NA	NA
GO:0043632-modification-dependent macromolecule catabolic process	NA	23226	36537	5549	3462	16193	NA	-2063	NA
GO:0043648-dicarboxylic acid metabolic process	-3888	-11294	-12219	-3137	-2494	-6078	219	311	214
GO:0043650-dicarboxylic acid biosynthetic process	NA	-7638	-9517	-1778	NA	-4880	591	711	445
GO:0043686-co-translational protein modification	NA	NA	NA	NA	NA	NA	-422	-1739	NA
GO:0043687-post-translational protein modification	7917	21974	32957	6302	4352	15351	-349	-737	-582
GO:0043708-cell-substrate adhesion	NA	NA	NA	NA	NA	NA	-1879	-3018	-1029
GO:0043900-obsolete regulation of multi-organism process	8115	21738	32959	5334	3291	13898	NA	NA	NA
GO:0043901-obsolete negative regulation of multi-organism process	NA	18969	28329	NA	NA	NA	NA	NA	NA
GO:0043902-positive regulation of reproductive process	NA	NA	NA	NA	NA	16049	NA	NA	NA
GO:0043933-cellular component assembly	NA	NA	NA	NA	NA	NA	NA	NA	-144
GO:0043934-sporulation	NA	NA	NA	NA	NA	NA	NA	-3912	NA
GO:0043937-regulation of sporulation	NA	24749	NA	NA	NA	NA	NA	NA	NA
GO:0043952-protein transport by the Sec complex	NA	NA	NA	NA	NA	NA	318	-365	-220
GO:0043953-protein transport by the Tat complex	NA	NA	NA	NA	NA	NA	-41	-739	NA
GO:0044003-modulation by symbiont of host process	NA	NA	NA	NA	NA	NA	-929	-907	NA
GO:0044036-cell wall organization or biogenesis	NA	NA	NA	NA	NA	NA	NA	-270	NA
GO:0044042-glucan metabolic process	NA	NA	NA	1946	NA	5620	-156	165	NA
GO:0044087-regulation of cellular component biogenesis	6339	14696	20034	2412	1923	7670	-150	69	166
GO:0044089-positive regulation of cellular component biogenesis	8051	16934	23608	3532	2886	10063	NA	NA	403
GO:0044091-Gram-negative-bacterium-type cell outer membrane assembly	NA	NA	NA	NA	NA	NA	1215	8	-111
GO:0044091-membrane biogenesis	NA	-3637	-2690	NA	NA	NA	NA	NA	NA
GO:0044092-negative regulation of molecular function	4963	11718	16201	4174	3713	6978	181	368	-47
GO:0044093-positive regulation of catalytic activity	NA	NA	NA	NA	NA	NA	NA	NA	-103
GO:0044093-positive regulation of molecular function	6558	17192	NA	5187	3498	9918	-531	-632	NA
GO:0044107-secondary alcohol metabolic process	NA	NA	34278	NA	NA	NA	NA	NA	NA
GO:0044107-steroid metabolic process	NA	23522	NA	NA	1919	NA	NA	NA	NA
GO:0044182-filamentous growth of a population of unicellular organisms	9231	26276	39485	6788	4690	16171	NA	NA	NA
GO:0044208-AMP biosynthetic process	NA	NA	NA	NA	NA	NA	NA	-1737	NA
GO:0044242-lipid catabolic process	NA	NA	NA	NA	NA	5438	NA	NA	NA
GO:0044248-cellular catabolic process	NA	NA	NA	NA	NA	NA	-54	163	21
GO:0044255-lipid metabolic process	NA	NA	1151	NA	NA	951	NA	NA	NA
GO:0044262-obsolete cellular carbohydrate metabolic process	-2428	-6350	-5704	NA	-2730	-2820	-35	-350	134
GO:0044264-polysaccharide metabolic process	-2960	-9505	-8656	NA	-2408	-5217	163	-187	393
GO:0044265-macromolecule catabolic process	4650	11140	16188	3140	2165	7084	NA	NA	247
GO:0044265-obsolete cellular macromolecule catabolic process	NA	NA	NA	NA	NA	NA	399	170	NA
GO:0044272-sulfur compound biosynthetic process	-4511	-7808	-9481	NA	NA	-4648	-129	130	-332
GO:0044273-sulfur compound catabolic process	NA	NA	NA	NA	NA	NA	497	238	329
GO:0044275-obsolete cellular carbohydrate catabolic process	-1965	-2205	NA	-2022	-3816	NA	-1582	-1263	-448
GO:0044282-small molecule catabolic process	-5000	-10668	-9902	-2143	-2344	-3721	-335	36	-105
GO:0044283-small molecule biosynthetic process	-3219	NA	NA	NA	-1606	NA	NA	NA	NA
GO:0044403-biological process involved in symbiotic interaction	4591	9099	12995	2349	2583	5134	488	871	14
GO:0044419-biological process involved in interspecies interaction between organisms	4006	10797	14283	2956	1963	5777	249	564	-102
GO:0044550-secondary metabolic process	NA	NA	-8915	NA	NA	-7236	NA	NA	NA
GO:0044703-sexual reproduction	8638	25868	39201	6171	3837	17017	NA	-2836	NA
GO:0044718-siderophore transmembrane transport	NA	NA	NA	NA	NA	NA	453	NA	144
GO:0044728-DNA modification	NA	NA	NA	NA	NA	NA	NA	-255	720
GO:0044743-protein transmembrane import into intracellular organelle	NA	26162	38776	NA	5457	NA	NA	NA	NA
GO:0044764-obsolete multi-organism cellular process	4156	10434	13904	2939	1624	5601	75	-89	-10
GO:0044770-cell cycle phase transition	8832	25340	40275	6019	5136	16663	NA	NA	NA
GO:0044773-signal transduction in response to DNA damage	NA	24069	38061	NA	6268	NA	NA	NA	NA
GO:0044774-DNA integrity checkpoint signaling	NA	24510	38066	NA	6842	16584	NA	NA	NA
GO:0044786-cell cycle DNA replication	NA	19178	27058	2990	NA	10076	NA	-770	839
GO:0044787-bacterial-type DNA replication	NA	NA	NA	NA	NA	NA	NA	468	1304
GO:0044787-cell cycle DNA replication	NA	NA	NA	NA	NA	NA	798	NA	NA
GO:0044804-microautophagy	NA	24481	37431	NA	NA	NA	NA	NA	NA
GO:0044837-actomyosin structure organization	NA	23309	35567	NA	NA	NA	NA	NA	NA
GO:0044839-cell cycle G2/M phase transition	NA	24093	38513	NA	NA	NA	NA	NA	NA
GO:0044843-cell cycle G1/S phase transition	NA	25693	40809	NA	NA	NA	NA	NA	NA
GO:0044843-G1/S transition of mitotic cell cycle	NA	NA	NA	NA	5309	17147	NA	NA	NA
GO:0044874-lipoprotein localization to membrane	NA	NA	NA	NA	NA	NA	-2299	-1827	-1068
GO:0045004-DNA replication proofreading	NA	NA	NA	NA	NA	NA	-192	-334	-1122
GO:0045005-DNA-templated DNA replication maintenance of fidelity	6016	10707	16018	3237	2939	6615	121	-520	551
GO:0045017-glycerolipid biosynthetic process	5063	12766	16914	3977	2701	9883	NA	NA	NA
GO:0045017-glycerophospholipid metabolic process	NA	NA	NA	NA	NA	NA	236	-577	-156
GO:0045117-azole transmembrane transport	NA	-10286	-10921	NA	NA	NA	-20	-364	-412
GO:0045132-meiotic chromosome segregation	7988	26693	39500	7170	3872	18281	NA	NA	NA
GO:0045143-chromosome organization involved in meiotic cell cycle	NA	26407	39470	NA	NA	NA	NA	NA	NA
GO:0045143-homologous chromosome segregation	NA	NA	NA	NA	3674	NA	NA	NA	NA
GO:0045165-cell fate commitment	NA	22845	35550	NA	NA	NA	NA	NA	NA
GO:0045185-maintenance of protein location	NA	24014	36263	NA	4208	NA	NA	NA	NA
GO:0045229-external encapsulating structure organization	NA	NA	16731	3735	NA	6698	821	32	14
GO:0045229-fungal-type cell wall organization or biogenesis	6037	NA	NA	NA	NA	NA	NA	NA	NA
GO:0045292-mRNA cis splicing, via spliceosome	NA	26629	39140	NA	3341	NA	NA	NA	NA
GO:0045324-late endosome to vacuole transport	NA	25459	39330	NA	2320	16404	NA	NA	NA
GO:0045333-cellular respiration	NA	-3359	-3316	NA	NA	-1547	NA	NA	NA
GO:0045338-geranyl diphosphate metabolic process	NA	NA	NA	NA	NA	NA	-778	-89	NA
GO:0045338-terpenoid biosynthetic process	NA	NA	NA	NA	NA	NA	NA	NA	-100
GO:0045454-cell redox homeostasis	NA	-3372	NA	NA	NA	NA	-487	-442	-234
GO:0045595-regulation of cell differentiation	NA	24275	38118	NA	NA	NA	NA	NA	NA
GO:0045727-positive regulation of amide metabolic process	NA	17185	21325	NA	NA	NA	131	617	-47
GO:0045732-positive regulation of catabolic process	NA	NA	NA	NA	NA	NA	NA	NA	761
GO:0045732-regulation of protein catabolic process	NA	NA	NA	NA	NA	NA	1083	541	NA
GO:0045733-acetate catabolic process	NA	NA	NA	NA	NA	NA	NA	476	-477
GO:0045733-acetyl-CoA biosynthetic process from acetate	NA	NA	NA	NA	NA	NA	-175	NA	NA
GO:0045740-positive regulation of DNA-templated DNA replication	NA	NA	NA	NA	NA	NA	200	612	173
GO:0045786-negative regulation of cell cycle	9046	25492	38675	6299	5001	15527	NA	NA	NA
GO:0045814-epigenetic regulation of gene expression	8439	24831	37372	4210	3791	NA	NA	NA	NA
GO:0045833-regulation of lipid metabolic process	NA	NA	NA	NA	NA	NA	NA	NA	613
GO:0045835-negative regulation of meiotic nuclear division	NA	25622	NA	NA	NA	NA	NA	NA	NA
GO:0045839-negative regulation of chromosome segregation	NA	26683	40171	NA	3258	NA	NA	NA	NA
GO:0045848-positive regulation of nitrogen utilization	NA	NA	NA	NA	NA	NA	-1157	1385	NA
GO:0045859-regulation of transferase activity	7251	NA	NA	6314	3811	NA	NA	NA	NA
GO:0045860-positive regulation of transferase activity	NA	NA	32968	NA	NA	13614	NA	NA	NA
GO:0045862-positive regulation of proteolysis	NA	15021	23777	2302	NA	9460	NA	NA	NA
GO:0045862-regulation of proteolysis	NA	NA	NA	NA	NA	NA	-370	-609	31
GO:0045883-regulation of sulfur utilization	NA	NA	NA	NA	NA	NA	NA	-218	NA
GO:0045900-regulation of translational elongation	NA	NA	NA	NA	NA	NA	471	473	-451
GO:0045911-positive regulation of DNA recombination	NA	NA	NA	NA	NA	NA	NA	NA	309
GO:0045911-viral latency	NA	NA	NA	NA	NA	NA	774	1542	NA
GO:0045912-negative regulation of carbohydrate metabolic process	NA	NA	NA	NA	NA	NA	432	155	NA
GO:0045912-regulation of carbohydrate biosynthetic process	NA	NA	NA	NA	NA	NA	NA	NA	-81
GO:0045922-negative regulation of fatty acid biosynthetic process	NA	NA	NA	NA	NA	NA	872	2406	NA
GO:0045927-positive regulation of growth	9030	NA	NA	4527	NA	NA	NA	NA	NA
GO:0045930-negative regulation of mitotic cell cycle	8938	NA	NA	4853	4154	14805	NA	NA	NA
GO:0045931-positive regulation of cell cycle	NA	23431	37021	4417	3745	15453	NA	NA	NA
GO:0045936-negative regulation of phosphate metabolic process	6322	17494	25243	4970	3942	NA	-373	387	465
GO:0045937-positive regulation of protein modification process	NA	NA	33901	NA	NA	NA	NA	NA	NA
GO:0045944-positive regulation of transcription by RNA polymerase II	9262	26687	40256	6653	3942	17706	NA	-3147	NA
GO:0045947-negative regulation of translational initiation	NA	NA	NA	NA	NA	NA	NA	NA	-352
GO:0045947-regulation of translational initiation	NA	NA	NA	NA	NA	NA	-378	122	NA
GO:0045975-positive regulation of translation, ncRNA-mediated	NA	NA	NA	NA	NA	NA	-165	792	-848
GO:0045990-carbon catabolite regulation of transcription	NA	NA	NA	NA	NA	14772	NA	NA	NA
GO:0045991-carbon catabolite activation of transcription	NA	NA	NA	NA	3624	NA	NA	NA	NA
GO:0046034-ATP metabolic process	NA	NA	NA	NA	NA	NA	NA	-980	NA
GO:0046034-nucleoside triphosphate metabolic process	2515	NA	NA	NA	NA	-1531	NA	NA	NA
GO:0046035-CMP biosynthetic process	NA	NA	NA	NA	NA	NA	-261	-1208	NA
GO:0046035-UMP biosynthetic process	NA	NA	NA	NA	NA	NA	NA	NA	979
GO:0046037-guanosine-containing compound biosynthetic process	NA	NA	NA	NA	NA	NA	1191	-89	210
GO:0046039-GTP metabolic process	NA	NA	NA	NA	NA	NA	363	618	-72
GO:0046040-IMP metabolic process	NA	NA	-11270	NA	NA	NA	1155	-550	114
GO:0046049-pyrimidine nucleoside monophosphate metabolic process	NA	NA	NA	NA	NA	NA	-210	-622	-169
GO:0046050-pyrimidine ribonucleotide catabolic process	NA	NA	NA	NA	NA	NA	-1096	-501	NA
GO:0046050-ribonucleoside monophosphate catabolic process	NA	NA	NA	NA	NA	NA	NA	NA	-1133
GO:0046065-dCTP catabolic process	NA	NA	NA	NA	NA	NA	473	-76	NA
GO:0046073-dTMP biosynthetic process	NA	NA	NA	NA	NA	NA	-6	1429	NA
GO:0046075-dTTP metabolic process	NA	NA	NA	NA	NA	NA	NA	NA	-958
GO:0046076-dTTP metabolic process	NA	NA	NA	NA	NA	NA	-1839	8	NA
GO:0046078-dUMP metabolic process	NA	NA	NA	NA	NA	NA	-711	-2051	NA
GO:0046081-dUTP metabolic process	NA	NA	NA	NA	NA	NA	-1198	-800	-979
GO:0046083-adenine salvage	NA	NA	NA	NA	NA	NA	-1157	1385	NA
GO:0046085-adenosine metabolic process	NA	NA	NA	NA	NA	NA	1048	402	NA
GO:0046086-adenosine biosynthetic process	NA	NA	NA	NA	NA	NA	NA	84	NA
GO:0046086-AMP biosynthetic process	NA	NA	NA	NA	NA	NA	1744	NA	NA
GO:0046098-guanine metabolic process	NA	NA	NA	NA	NA	NA	257	468	NA
GO:0046104-thymidine metabolic process	NA	NA	NA	NA	NA	NA	791	-753	NA
GO:0046108-uridine metabolic process	NA	NA	NA	NA	NA	NA	423	-503	NA
GO:0046112-nucleobase biosynthetic process	NA	-3069	NA	NA	NA	3061	-6	-496	-457
GO:0046116-queuosine metabolic process	NA	NA	NA	NA	NA	NA	-557	-673	-221
GO:0046128-purine nucleoside metabolic process	NA	-8697	-9768	NA	NA	-2899	207	217	-251
GO:0046129-purine nucleoside biosynthetic process	NA	NA	-5120	NA	NA	NA	1033	121	200
GO:0046131-pyrimidine nucleoside metabolic process	NA	-10278	-9085	NA	NA	NA	5	-441	NA
GO:0046131-pyrimidine ribonucleoside metabolic process	NA	NA	NA	NA	NA	NA	NA	NA	-96
GO:0046132-pyrimidine nucleoside biosynthetic process	NA	NA	NA	NA	NA	NA	396	-482	390
GO:0046135-nucleoside catabolic process	NA	NA	NA	NA	NA	NA	-362	-249	NA
GO:0046135-ribonucleoside catabolic process	NA	NA	NA	NA	NA	NA	NA	NA	-348
GO:0046144-alanine metabolic process	NA	NA	NA	NA	NA	NA	NA	NA	66
GO:0046144-D-alanine metabolic process	NA	NA	NA	NA	NA	NA	NA	-2056	NA
GO:0046145-alanine biosynthetic process	NA	NA	NA	NA	NA	NA	-409	NA	241
GO:0046145-non-proteinogenic amino acid biosynthetic process	NA	NA	NA	NA	NA	NA	NA	-2984	NA
GO:0046148-pigment metabolic process	NA	-9033	NA	NA	NA	NA	NA	NA	NA
GO:0046164-alcohol catabolic process	NA	NA	NA	NA	NA	NA	-1143	-1289	NA
GO:0046165-alcohol biosynthetic process	2073	7370	8501	2268	NA	4658	6	-50	11
GO:0046166-glyceraldehyde-3-phosphate biosynthetic process	NA	NA	NA	NA	NA	NA	-1640	-2672	-959
GO:0046168-glycerol-3-phosphate catabolic process	NA	NA	NA	NA	NA	NA	464	-2206	1014
GO:0046173-diol biosynthetic process	NA	NA	NA	NA	NA	NA	352	-1241	NA
GO:0046176-aldonic acid catabolic process	NA	NA	NA	NA	NA	NA	-1016	-618	-192
GO:0046177-D-gluconate metabolic process	NA	NA	NA	NA	NA	NA	473	-745	NA
GO:0046181-ketogluconate catabolic process	NA	NA	NA	NA	NA	NA	-2192	-3289	-405
GO:0046183-L-idonate metabolic process	NA	NA	NA	NA	NA	NA	-1000	128	-236
GO:0046184-aldehyde biosynthetic process	NA	NA	-14314	NA	NA	NA	NA	-274	-568
GO:0046184-vitamin B6 metabolic process	NA	NA	NA	NA	NA	NA	-467	NA	NA
GO:0046185-aldehyde catabolic process	NA	-8925	-5034	NA	NA	NA	32	974	-55
GO:0046187-acetaldehyde metabolic process	NA	NA	NA	NA	NA	NA	-1059	-963	199
GO:0046296-glyoxylate catabolic process	NA	NA	NA	NA	NA	NA	196	2407	NA
GO:0046296-glyoxylate metabolic process	NA	NA	NA	NA	NA	NA	NA	NA	-62
GO:0046306-alkanesulfonate catabolic process	NA	NA	NA	NA	NA	NA	-1539	-2964	NA
GO:0046306-cellular response to sulfate starvation	NA	NA	NA	NA	NA	NA	NA	NA	137
GO:0046341-CDP-diacylglycerol metabolic process	NA	NA	NA	NA	NA	NA	308	-466	-579
GO:0046348-amino sugar catabolic process	NA	NA	NA	NA	NA	NA	-668	-484	-393
GO:0046349-amino sugar biosynthetic process	NA	NA	NA	NA	NA	NA	NA	-296	NA
GO:0046349-nucleotide-sugar metabolic process	NA	NA	NA	NA	NA	NA	189	NA	NA
GO:0046351-disaccharide biosynthetic process	NA	NA	NA	NA	NA	NA	-76	1096	522
GO:0046364-monosaccharide biosynthetic process	NA	-9570	-10744	NA	NA	-5395	-374	-77	-59
GO:0046365-monosaccharide catabolic process	-5963	-10636	-11319	NA	-2947	-5962	-951	-674	-339
GO:0046377-colanic acid biosynthetic process	NA	NA	NA	NA	NA	NA	-357	-959	52
GO:0046378-enterobacterial common antigen biosynthetic process	NA	NA	-31606	NA	NA	NA	690	-730	1490
GO:0046385-deoxyribonucleotide biosynthetic process	NA	NA	NA	NA	NA	NA	135	209	NA
GO:0046390-purine ribonucleotide metabolic process	NA	NA	NA	NA	NA	NA	-7	-407	NA
GO:0046395-organic acid catabolic process	NA	NA	NA	-2478	NA	NA	-182	162	51
GO:0046397-galacturonate catabolic process	NA	NA	NA	NA	NA	NA	-1491	NA	211
GO:0046397-uronic acid metabolic process	NA	NA	NA	NA	NA	NA	NA	-1454	NA
GO:0046400-keto-3-deoxy-D-manno-octulosonic acid metabolic process	NA	NA	NA	NA	NA	NA	335	1434	309
GO:0046401-lipopolysaccharide core region biosynthetic process	NA	-35588	-31678	NA	NA	-16342	-424	-682	-170
GO:0046415-urate catabolic process	NA	NA	NA	NA	NA	NA	-171	357	693
GO:0046416-D-amino acid metabolic process	NA	NA	NA	NA	NA	NA	-57	-1559	580
GO:0046417-chorismate metabolic process	NA	NA	-18231	NA	NA	NA	319	508	546
GO:0046434-organophosphate catabolic process	-3446	NA	NA	NA	-2269	NA	NA	NA	NA
GO:0046436-D-alanine metabolic process	NA	NA	NA	NA	NA	NA	-685	NA	NA
GO:0046439-L-cysteine metabolic process	NA	NA	NA	NA	NA	NA	130	777	-183
GO:0046451-lysine metabolic process	NA	-17477	-20355	NA	NA	-9514	137	-570	-72
GO:0046459-propionate metabolic process	NA	NA	NA	NA	NA	NA	1872	-214	301
GO:0046467-membrane lipid metabolic process	4135	9041	11673	2392	2031	5567	NA	NA	NA
GO:0046471-phosphatidylglycerol metabolic process	NA	NA	NA	NA	NA	NA	749	29	167
GO:0046473-phosphatidic acid biosynthetic process	NA	NA	NA	NA	NA	NA	257	592	-390
GO:0046484-oxazole or thiazole metabolic process	NA	NA	NA	NA	NA	NA	1750	-1200	NA
GO:0046486-glycerolipid metabolic process	5143	14411	19685	4465	3032	10471	NA	NA	NA
GO:0046487-glyoxylate metabolic process	NA	NA	NA	NA	NA	NA	1081	466	NA
GO:0046488-phosphatidylinositol metabolic process	7395	NA	34522	NA	NA	16072	NA	NA	NA
GO:0046490-isopentenyl diphosphate biosynthetic process	NA	NA	NA	NA	NA	NA	318	NA	NA
GO:0046493-lipid A biosynthetic process	NA	NA	NA	NA	NA	NA	NA	NA	192
GO:0046498-S-adenosylhomocysteine metabolic process	NA	NA	NA	NA	NA	NA	-106	258	-437
GO:0046501-protoporphyrinogen IX metabolic process	NA	NA	NA	NA	NA	NA	-31	-518	108
GO:0046502-uroporphyrinogen III biosynthetic process	NA	NA	NA	NA	NA	NA	-2523	-2528	NA
GO:0046503-cellular lipid catabolic process	NA	NA	NA	NA	NA	NA	NA	NA	-731
GO:0046503-glycerolipid catabolic process	NA	NA	NA	NA	NA	NA	-2392	-2415	NA
GO:0046578-regulation of small GTPase mediated signal transduction	NA	22557	35932	NA	4174	NA	NA	NA	NA
GO:0046618-xenobiotic export from cell	NA	5278	11271	NA	NA	NA	-858	-121	286
GO:0046653-folic acid-containing compound metabolic process	NA	NA	NA	NA	NA	NA	NA	NA	86
GO:0046653-tetrahydrofolate metabolic process	NA	NA	-14432	NA	NA	NA	-551	-334	NA
GO:0046654-tetrahydrofolate biosynthetic process	NA	NA	NA	NA	NA	NA	-570	-201	444
GO:0046656-folic acid metabolic process	NA	NA	NA	NA	NA	NA	83	994	309
GO:0046677-response to antibiotic	-2377	-9074	-9258	NA	-1826	-4531	78	59	55
GO:0046686-response to cadmium ion	NA	NA	NA	NA	NA	NA	-2640	-3290	-1204
GO:0046688-response to copper ion	NA	NA	NA	NA	NA	NA	NA	NA	-501
GO:0046718-symbiont entry into host	NA	NA	NA	NA	NA	NA	-146	484	NA
GO:0046777-protein autophosphorylation	NA	-11309	-10793	-1880	-3248	-4439	162	-472	7
GO:0046822-regulation of intracellular protein transport	NA	15813	NA	NA	NA	NA	NA	NA	NA
GO:0046822-regulation of nucleocytoplasmic transport	NA	NA	34711	NA	3324	NA	NA	NA	NA
GO:0046834-lipid phosphorylation	NA	NA	NA	NA	NA	NA	854	-30	NA
GO:0046835-carbohydrate phosphorylation	NA	-5172	-5830	NA	NA	NA	-422	-158	-565
GO:0046836-glycolipid transport	NA	NA	NA	NA	NA	NA	368	1813	196
GO:0046839-phospholipid dephosphorylation	NA	NA	NA	NA	NA	NA	-778	-89	-194
GO:0046874-quinolinate catabolic process	NA	NA	NA	NA	NA	NA	1521	1079	NA
GO:0046890-regulation of lipid biosynthetic process	NA	NA	NA	NA	5077	NA	NA	NA	NA
GO:0046890-regulation of lipid metabolic process	NA	21391	31863	NA	NA	NA	NA	NA	NA
GO:0046907-establishment of localization in cell	NA	NA	33865	NA	NA	13632	NA	NA	NA
GO:0046907-intracellular protein transport	NA	NA	NA	NA	NA	NA	310	NA	464
GO:0046907-intracellular transport	8999	NA	NA	NA	NA	NA	NA	-1012	NA
GO:0046939-obsolete nucleotide phosphorylation	NA	-5171	-6052	NA	NA	NA	NA	NA	NA
GO:0046939-purine nucleotide catabolic process	NA	NA	NA	NA	NA	-2122	NA	NA	NA
GO:0046939-pyridine nucleotide biosynthetic process	NA	NA	NA	NA	NA	NA	NA	NA	-519
GO:0046940-nucleoside monophosphate phosphorylation	NA	NA	NA	NA	NA	NA	-297	508	-265
GO:0046999-regulation of conjugation with cellular fusion	8682	NA	36913	6628	3872	14564	NA	NA	NA
GO:0047484-regulation of response to osmotic stress	NA	NA	NA	NA	NA	NA	464	-2206	1014
GO:0048034-heme O metabolic process	NA	NA	NA	NA	NA	NA	-1107	469	-530
GO:0048193-Golgi vesicle transport	8306	24307	37717	5788	4642	16525	NA	NA	NA
GO:0048278-vesicle docking	NA	27104	NA	NA	NA	NA	NA	NA	NA
GO:0048285-organelle fission	8643	26800	40122	NA	NA	NA	NA	NA	NA
GO:0048308-organelle inheritance	8922	26219	40085	NA	6558	17230	NA	NA	NA
GO:0048468-sporulation	9103	NA	NA	6348	3956	18655	NA	NA	NA
GO:0048473-D-amino acid transport	NA	NA	NA	NA	NA	NA	415	-471	-596
GO:0048522-positive regulation of biological process	NA	NA	NA	NA	NA	NA	NA	182	NA
GO:0048583-regulation of response to stimulus	7659	21826	32053	4523	3142	13803	516	388	674
GO:0048584-positive regulation of response to extracellular stimulus	NA	NA	NA	NA	NA	NA	-386	NA	587
GO:0048584-positive regulation of response to nutrient levels	NA	NA	NA	NA	NA	NA	NA	11	NA
GO:0048584-positive regulation of response to stimulus	8718	24161	36155	4506	3580	13808	NA	NA	NA
GO:0048585-negative regulation of response to stimulus	8555	24587	36928	6000	3967	15839	NA	NA	NA
GO:0048856-anatomical structure development	8567	NA	NA	5964	NA	NA	NA	-3611	NA
GO:0048856-cell differentiation	NA	NA	NA	NA	4361	17458	NA	NA	NA
GO:0048869-developmental process	8944	25720	38465	6142	4240	17122	NA	NA	NA
GO:0048871-multicellular organismal-level homeostasis	8932	27731	41234	NA	NA	16371	NA	NA	NA
GO:0048878-cellular homeostasis	NA	10176	NA	NA	NA	NA	NA	NA	NA
GO:0048878-chemical homeostasis	NA	NA	NA	NA	NA	NA	142	558	61
GO:0050000-chromosome localization	NA	29478	43760	NA	4094	18404	NA	NA	NA
GO:0050657-nucleic acid transport	NA	NA	NA	NA	NA	NA	NA	-356	NA
GO:0050667-homocysteine metabolic process	NA	NA	NA	NA	NA	NA	-28	-433	NA
GO:0050790-regulation of molecular function	NA	NA	NA	NA	NA	NA	NA	34	NA
GO:0050793-regulation of cell shape	NA	NA	NA	NA	NA	NA	514	NA	219
GO:0050793-regulation of developmental process	4143	9009	14113	2797	1644	5743	NA	205	NA
GO:0050801-monoatomic ion homeostasis	4671	NA	15378	NA	NA	4589	NA	NA	NA
GO:0050821-protein stabilization	NA	NA	NA	NA	NA	NA	630	566	-129
GO:0051049-regulation of transport	6978	21764	31421	4847	3243	14166	-156	-322	NA
GO:0051050-positive regulation of transport	NA	24516	35217	3976	3582	14749	NA	NA	NA
GO:0051052-regulation of DNA metabolic process	5370	14258	19241	3674	4076	9502	-363	200	-284
GO:0051053-negative regulation of DNA metabolic process	7263	17119	25143	4212	5630	12672	NA	46	NA
GO:0051053-negative regulation of DNA replication	NA	NA	NA	NA	NA	NA	-575	NA	NA
GO:0051054-positive regulation of DNA metabolic process	NA	21230	28569	NA	4781	NA	312	887	218
GO:0051055-regulation of lipid metabolic process	NA	NA	NA	NA	NA	NA	378	963	NA
GO:0051083-'de novo' cotranslational protein folding	NA	NA	NA	NA	NA	NA	246	547	699
GO:0051085-'de novo' protein folding	NA	NA	NA	NA	NA	NA	653	736	-269
GO:0051090-negative regulation of DNA-binding transcription factor activity	NA	NA	NA	NA	NA	NA	NA	NA	693
GO:0051090-regulation of DNA-binding transcription factor activity	NA	NA	NA	NA	NA	NA	18	47	NA
GO:0051091-positive regulation of DNA-binding transcription factor activity	NA	NA	NA	NA	NA	NA	NA	-263	NA
GO:0051094-positive regulation of developmental process	NA	23930	NA	NA	NA	NA	NA	NA	NA
GO:0051098-regulation of binding	NA	24387	37198	NA	3330	NA	NA	NA	NA
GO:0051103-DNA ligation	NA	NA	NA	NA	NA	NA	1814	1246	NA
GO:0051128-regulation of cellular component organization	6599	17052	23699	3981	3075	9820	252	74	215
GO:0051129-negative regulation of cellular component organization	7496	NA	NA	3563	2949	NA	146	175	198
GO:0051130-positive regulation of cellular component organization	7275	21053	31066	4518	NA	13672	NA	346	NA
GO:0051156-glucose 6-phosphate metabolic process	NA	-5515	-5376	NA	NA	NA	NA	NA	NA
GO:0051169-nuclear transport	8879	24540	37540	NA	NA	NA	NA	NA	NA
GO:0051170-import into nucleus	9669	NA	40957	NA	NA	NA	NA	NA	NA
GO:0051170-protein localization to nucleus	NA	26381	NA	NA	NA	16560	NA	NA	NA
GO:0051172-negative regulation of biological process	NA	NA	NA	NA	NA	NA	-25	152	56
GO:0051172-negative regulation of macromolecule metabolic process	NA	NA	NA	NA	3026	NA	NA	NA	NA
GO:0051172-negative regulation of metabolic process	4883	12364	NA	2934	NA	7135	NA	NA	NA
GO:0051173-positive regulation of biological process	NA	NA	NA	NA	NA	NA	186	NA	207
GO:0051173-positive regulation of cellular biosynthetic process	NA	NA	NA	NA	NA	NA	NA	191	NA
GO:0051173-positive regulation of macromolecule metabolic process	6144	NA	NA	NA	NA	NA	NA	NA	NA
GO:0051173-positive regulation of metabolic process	NA	17474	23793	3997	NA	10670	NA	NA	NA
GO:0051174-regulation of phosphate metabolic process	7268	NA	NA	5254	3927	12460	NA	394	266
GO:0051180-vitamin transport	NA	-3856	-5091	NA	NA	NA	202	565	-239
GO:0051181-obsolete cofactor transport	-4630	-11591	-7791	-1884	NA	-7498	154	925	252
GO:0051182-obsolete coenzyme transport	NA	NA	NA	NA	NA	NA	422	819	646
GO:0051186-obsolete cofactor metabolic process	-3342	-9694	-9499	-1437	NA	-4832	NA	NA	NA
GO:0051187-enterobactin catabolic process	NA	NA	NA	NA	NA	NA	NA	NA	314
GO:0051187-obsolete cofactor catabolic process	NA	NA	NA	NA	NA	NA	940	1797	NA
GO:0051188-obsolete coenzyme metabolic process	NA	NA	NA	-1643	NA	NA	NA	NA	NA
GO:0051188-obsolete cofactor biosynthetic process	NA	NA	NA	NA	-976	-6748	NA	NA	NA
GO:0051188-obsolete cofactor metabolic process	NA	NA	NA	NA	NA	NA	-193	179	-139
GO:0051189-prosthetic group metabolic process	NA	NA	NA	NA	NA	NA	NA	NA	-243
GO:0051191-prosthetic group biosynthetic process	NA	NA	NA	NA	NA	NA	183	-307	-241
GO:0051193-obsolete regulation of cofactor metabolic process	NA	NA	NA	NA	NA	NA	-824	518	NA
GO:0051196-regulation of pentose-phosphate shunt	NA	NA	NA	NA	NA	NA	-881	538	NA
GO:0051205-protein insertion into membrane	NA	NA	-13643	NA	NA	NA	924	-315	-48
GO:0051235-intracellular sequestering of iron ion	NA	NA	NA	NA	NA	NA	-5	NA	90
GO:0051235-maintenance of location	8089	24343	36066	4700	4041	16069	NA	356	NA
GO:0051246-regulation of protein metabolic process	6217	17086	24525	4430	3535	10620	97	159	-116
GO:0051247-positive regulation of protein metabolic process	6247	18485	27449	3385	2869	11312	135	363	113
GO:0051248-negative regulation of protein metabolic process	5647	12842	17771	3551	4390	7356	NA	364	NA
GO:0051248-negative regulation of translation	NA	NA	NA	NA	NA	NA	115	NA	-261
GO:0051252-regulation of gene expression	NA	NA	NA	NA	NA	NA	NA	NA	26
GO:0051258-protein polymerization	NA	25188	36144	NA	4482	NA	1122	836	NA
GO:0051260-protein complex oligomerization	-9223	-24052	-20869	-3672	NA	-9552	-326	-123	-41
GO:0051274-beta-glucan metabolic process	NA	10208	12619	NA	NA	NA	926	-173	-354
GO:0051276-chromosome organization	6123	18216	24862	3996	2928	11036	-129	-241	142
GO:0051289-protein homotetramerization	NA	NA	NA	NA	NA	NA	-311	222	-87
GO:0051289-protein tetramerization	NA	-26949	-21691	-5302	NA	-9693	NA	NA	NA
GO:0051301-cell division	2699	4949	5523	1255	1330	1864	-41	-90	-119
GO:0051302-regulation of cell division	5037	14230	21135	2184	1978	8932	-1120	-1043	-68
GO:0051303-establishment of chromosome localization	NA	28335	NA	NA	NA	NA	NA	NA	NA
GO:0051304-chromosome separation	NA	NA	NA	NA	NA	NA	581	-703	725
GO:0051321-meiotic cell cycle	9054	26443	39896	6546	4025	17738	NA	NA	NA
GO:0051321-meiotic cell cycle process	NA	NA	NA	NA	NA	NA	NA	-2836	NA
GO:0051336-regulation of hydrolase activity	5470	14154	18828	4616	4107	6938	-763	-730	-331
GO:0051338-regulation of protein modification process	NA	NA	NA	NA	NA	NA	NA	-454	NA
GO:0051338-regulation of transferase activity	NA	21791	34290	NA	NA	14607	NA	NA	NA
GO:0051345-positive regulation of hydrolase activity	5844	16260	22187	4828	3075	8473	-1063	-1081	-468
GO:0051346-negative regulation of hydrolase activity	NA	10143	14027	NA	NA	NA	NA	-405	NA
GO:0051347-positive regulation of transferase activity	NA	20822	NA	NA	3176	NA	NA	NA	NA
GO:0051348-negative regulation of transferase activity	NA	21258	33193	NA	4261	NA	NA	NA	NA
GO:0051410-D-serine catabolic process	NA	NA	NA	NA	NA	NA	454	-1057	1500
GO:0051445-regulation of meiotic cell cycle	8790	25740	38711	7734	5175	17556	NA	NA	NA
GO:0051447-negative regulation of meiotic cell cycle	NA	25405	38391	NA	5039	NA	NA	NA	NA
GO:0051453-regulation of pH	NA	14883	19752	NA	NA	NA	NA	NA	NA
GO:0051484-isopentenyl diphosphate biosynthetic process, methylerythritol 4-phosphate pathway involved in terpenoid biosynthetic process	NA	NA	NA	NA	NA	NA	1342	446	NA
GO:0051493-regulation of cytoskeleton organization	NA	24565	37396	5846	4025	15823	NA	-3822	NA
GO:0051494-negative regulation of cytoskeleton organization	NA	27704	40551	NA	NA	NA	NA	NA	NA
GO:0051495-positive regulation of cytoskeleton organization	NA	26810	39464	NA	4349	NA	NA	NA	NA
GO:0051603-protein catabolic process	6903	NA	NA	4214	2681	NA	245	NA	NA
GO:0051603-proteolysis involved in protein catabolic process	NA	NA	NA	NA	NA	NA	NA	-52	227
GO:0051604-protein maturation	3420	9351	12543	NA	NA	5423	518	-75	284
GO:0051606-detection of stimulus	NA	NA	NA	NA	NA	NA	-653	292	NA
GO:0051606-quorum sensing	NA	NA	NA	NA	NA	NA	NA	NA	140
GO:0051607-chemotaxis	NA	NA	NA	NA	NA	NA	-3024	-3289	-1076
GO:0051640-organelle localization	8438	27196	40192	6581	4710	17022	NA	NA	NA
GO:0051641-cellular localization	NA	NA	NA	NA	NA	NA	NA	NA	22
GO:0051646-mitochondrion localization	NA	25067	38249	NA	6590	NA	NA	NA	NA
GO:0051649-establishment of localization in cell	NA	23561	NA	5187	NA	NA	273	149	211
GO:0051650-vesicle localization	NA	27645	NA	NA	NA	NA	NA	NA	NA
GO:0051656-establishment of organelle localization	8136	26181	38883	5830	3654	16544	NA	NA	NA
GO:0051668-localization within membrane	6687	15023	19876	4877	4844	8318	NA	NA	NA
GO:0051668-protein localization to membrane	NA	NA	NA	NA	NA	NA	32	-756	-152
GO:0051674-localization of cell	NA	-17027	NA	NA	NA	-5440	NA	NA	NA
GO:0051674-locomotion	NA	NA	NA	NA	NA	NA	-427	-141	-348
GO:0051701-biological process involved in interaction with host	NA	11462	16130	2228	2422	7539	60	312	280
GO:0051703-aggregation of unicellular organisms	3018	5218	6611	2650	NA	NA	NA	-388	NA
GO:0051703-biofilm formation	NA	NA	NA	NA	NA	NA	-30	NA	NA
GO:0051703-single-species biofilm formation	NA	NA	NA	NA	NA	NA	NA	NA	273
GO:0051704-obsolete multi-organism process	6118	15575	21150	3990	3016	8825	228	215	33
GO:0051707-response to other organism	NA	3629	6506	1931	NA	NA	NA	NA	NA
GO:0051726-regulation of cell cycle	8409	24243	36903	5711	4191	15578	NA	NA	163
GO:0051781-positive regulation of cell cycle process	NA	NA	NA	NA	NA	NA	NA	-1951	NA
GO:0051781-positive regulation of cell division	NA	18988	31422	NA	NA	14424	NA	NA	NA
GO:0051782-negative regulation of cell division	NA	NA	NA	NA	NA	NA	-682	50	163
GO:0051783-regulation of nuclear division	8475	25632	39104	6730	3819	16897	NA	NA	NA
GO:0051784-negative regulation of nuclear division	8849	26610	40167	7589	4584	17140	NA	NA	NA
GO:0051785-positive regulation of nuclear division	NA	NA	NA	4834	NA	NA	NA	NA	NA
GO:0051790-propionate biosynthetic process	NA	NA	NA	NA	NA	NA	NA	-1137	NA
GO:0051817-modulation of process of another organism	NA	NA	NA	NA	NA	NA	-148	393	-330
GO:0051983-regulation of chromosome segregation	NA	NA	NA	NA	NA	NA	590	464	309
GO:0052027-modulation by symbiont of host process	NA	NA	NA	NA	NA	NA	NA	NA	-94
GO:0052027-symbiont-mediated perturbation of host signal transduction pathway	NA	NA	NA	NA	NA	NA	-1506	-2456	NA
GO:0052173-response to defenses of other organism	NA	20675	NA	NA	NA	NA	NA	NA	NA
GO:0052212-obsolete symbiotic process mediated by secreted substance	NA	NA	NA	NA	NA	NA	910	1837	-462
GO:0052331-hemolysis in another organism	NA	NA	NA	NA	NA	NA	-640	-242	NA
GO:0052646-glycerol-3-phosphate metabolic process	NA	NA	NA	NA	NA	NA	-452	-2226	357
GO:0052652-cAMP metabolic process	NA	NA	NA	NA	NA	NA	796	-862	1500
GO:0052779-amino disaccharide metabolic process	NA	NA	NA	NA	NA	NA	572	776	NA
GO:0052803-histidine biosynthetic process	NA	NA	-4518	NA	NA	NA	680	179	1372
GO:0055065-obsolete metal ion homeostasis	4359	10521	14916	NA	NA	NA	12	238	NA
GO:0055067-obsolete monovalent inorganic cation homeostasis	NA	19557	26965	4862	3254	11016	NA	NA	NA
GO:0055067-regulation of intracellular pH	NA	NA	NA	NA	NA	NA	822	844	NA
GO:0055070-copper ion homeostasis	NA	NA	NA	NA	NA	NA	-1652	-109	9
GO:0055072-intracellular iron ion homeostasis	NA	NA	NA	NA	NA	-3342	NA	NA	NA
GO:0055072-obsolete iron ion homeostasis	NA	NA	NA	NA	NA	NA	NA	NA	138
GO:0055073-intracellular zinc ion homeostasis	NA	NA	NA	NA	NA	NA	-2242	-2604	NA
GO:0055074-intracellular calcium ion homeostasis	NA	NA	NA	NA	NA	NA	NA	414	NA
GO:0055076-obsolete metal ion homeostasis	NA	NA	NA	NA	NA	NA	NA	NA	-6
GO:0055076-obsolete transition metal ion homeostasis	3123	5646	8595	NA	NA	2982	-309	12	NA
GO:0055080-inorganic ion homeostasis	NA	NA	NA	NA	NA	NA	163	696	15
GO:0055080-monoatomic ion homeostasis	NA	11040	NA	NA	NA	NA	NA	NA	NA
GO:0055086-nucleobase-containing small molecule metabolic process	-1516	-5427	-6466	-848	-1001	-2443	NA	NA	NA
GO:0055088-lipid homeostasis	NA	NA	NA	NA	NA	NA	NA	-1286	NA
GO:0055114-obsolete oxidation-reduction process	-2835	NA	NA	NA	-1036	NA	NA	NA	NA
GO:0055129-proline biosynthetic process	NA	NA	NA	NA	NA	NA	NA	-641	NA
GO:0055129-proline metabolic process	NA	NA	NA	NA	NA	NA	-934	NA	-238
GO:0055130-alanine catabolic process	NA	NA	NA	NA	NA	NA	NA	NA	-153
GO:0055130-D-alanine catabolic process	NA	NA	NA	NA	NA	NA	-920	-945	NA
GO:0060237-regulation of cell wall organization or biogenesis	NA	NA	NA	NA	NA	NA	NA	-1619	NA
GO:0060249-multicellular organismal-level homeostasis	NA	NA	NA	5983	4877	NA	NA	NA	NA
GO:0060274-maintenance of stationary phase	NA	NA	NA	NA	NA	NA	354	-46	-796
GO:0060284-regulation of cell development	NA	20922	NA	NA	NA	NA	NA	NA	NA
GO:0060341-regulation of cellular localization	6887	NA	NA	5243	3176	14496	NA	-1322	NA
GO:0060627-regulation of vesicle-mediated transport	6673	24576	38262	3914	2484	16690	NA	NA	NA
GO:0060702-negative regulation of hydrolase activity	NA	NA	NA	NA	NA	NA	-154	NA	-76
GO:0060702-regulation of endoribonuclease activity	NA	NA	NA	NA	NA	NA	NA	-846	NA
GO:0060968-obsolete regulation of gene silencing	NA	25419	38626	NA	4552	18440	NA	NA	NA
GO:0060969-positive regulation of gene expression, epigenetic	NA	26411	NA	NA	NA	NA	NA	NA	NA
GO:0061013-regulation of mRNA metabolic process	NA	NA	NA	NA	NA	NA	NA	-936	NA
GO:0061024-membrane organization	5839	14569	20593	4572	4210	9201	661	5	89
GO:0061025-organelle fusion	7771	23484	36113	6252	4479	15801	NA	NA	NA
GO:0061077-chaperone-mediated protein folding	NA	-8389	-8917	-3289	NA	-3498	727	NA	-56
GO:0061077-protein folding	NA	NA	NA	NA	NA	NA	NA	425	NA
GO:0061157-positive regulation of mRNA metabolic process	7818	NA	NA	NA	3738	NA	NA	NA	NA
GO:0061475-positive regulation of translational fidelity	NA	NA	NA	NA	NA	NA	200	572	100
GO:0061504-cyclic threonylcarbamoyladenosine biosynthetic process	NA	NA	NA	NA	NA	NA	-6	1129	-326
GO:0061615-glycolytic process through fructose-6-phosphate	NA	NA	NA	NA	NA	NA	-2242	-2792	-1091
GO:0061640-cytokinesis	NA	NA	NA	NA	1516	NA	NA	NA	NA
GO:0061640-cytoskeleton-dependent cytokinesis	NA	NA	NA	NA	NA	11891	NA	NA	NA
GO:0061687-detoxification of copper ion	NA	NA	NA	NA	NA	NA	619	NA	-36
GO:0061727-methylglyoxal catabolic process to D-lactate via S-lactoyl-glutathione	NA	NA	NA	NA	NA	NA	-5	1503	114
GO:0061919-autophagy	NA	NA	NA	NA	NA	NA	NA	-2450	NA
GO:0061919-process utilizing autophagic mechanism	8598	25125	38477	6237	4517	16729	NA	NA	NA
GO:0061984-carbon catabolite repression of transcription	NA	NA	NA	NA	NA	NA	NA	-2571	NA
GO:0062012-regulation of small molecule metabolic process	4949	12899	18891	4312	2748	8587	197	656	300
GO:0062013-positive regulation of small molecule metabolic process	NA	21188	31376	NA	NA	NA	715	-69	NA
GO:0062014-negative regulation of small molecule metabolic process	NA	NA	NA	NA	NA	NA	665	2083	572
GO:0062033-positive regulation of nuclear division	6887	22594	35629	NA	2468	15212	NA	NA	NA
GO:0062197-cellular response to chemical stress	5533	12546	17263	2959	1962	7546	-311	-82	-210
GO:0065002-intracellular protein transmembrane transport	NA	NA	NA	NA	NA	9064	442	-303	292
GO:0065002-protein transmembrane transport	NA	9747	13044	3207	3311	NA	NA	NA	NA
GO:0065003-protein-containing complex assembly	4087	9930	11638	1510	3438	4310	NA	NA	NA
GO:0065003-protein-containing complex organization	NA	NA	NA	NA	NA	NA	-203	-141	NA
GO:0065004-protein-DNA complex assembly	8380	23237	33805	5414	5157	13947	NA	-3180	NA
GO:0065008-regulation of biological quality	NA	NA	19009	3752	NA	7842	27	-24	-8
GO:0065009-regulation of molecular function	6228	15520	21893	5050	3709	9170	-134	NA	-58
GO:0070076-obsolete covalent chromatin modification	NA	NA	NA	NA	NA	NA	NA	-3030	NA
GO:0070084-obsolete protein initiator methionine removal	NA	NA	NA	NA	NA	NA	1113	293	NA
GO:0070085-glycoprotein metabolic process	4834	13906	NA	5345	2515	NA	NA	NA	NA
GO:0070085-glycosylation	NA	NA	NA	NA	NA	NA	-216	-1198	320
GO:0070207-protein trimerization	NA	NA	NA	NA	NA	NA	-792	-981	-264
GO:0070301-cellular response to hydrogen peroxide	NA	NA	19000	NA	NA	NA	-32	-478	NA
GO:0070301-response to hydrogen peroxide	NA	5507	NA	NA	NA	NA	NA	NA	NA
GO:0070415-trehalose biosynthetic process	NA	NA	NA	NA	NA	NA	NA	2062	NA
GO:0070417-cellular response to cold	NA	NA	NA	NA	NA	NA	575	962	NA
GO:0070417-regulation of mRNA catabolic process	NA	NA	NA	NA	NA	NA	NA	NA	207
GO:0070475-rRNA base methylation	NA	-16339	NA	NA	NA	-7678	-194	-151	-191
GO:0070475-rRNA methylation	NA	NA	-14307	-3052	NA	NA	NA	NA	NA
GO:0070476-RNA (guanine-N7)-methylation	NA	NA	NA	NA	NA	NA	-1503	-1120	NA
GO:0070476-rRNA (guanine-N7)-methylation	NA	NA	NA	NA	NA	NA	NA	NA	-882
GO:0070481-nuclear-transcribed mRNA catabolic process, deadenylation-dependent decay	NA	NA	NA	NA	NA	NA	NA	-3032	NA
GO:0070507-regulation of microtubule-based process	NA	NA	NA	NA	3333	NA	NA	NA	NA
GO:0070525-tRNA threonylcarbamoyladenosine modification	NA	NA	NA	NA	NA	NA	-687	-248	-107
GO:0070574-cadmium ion transport	NA	NA	NA	NA	NA	NA	-600	-1832	-1091
GO:0070581-replication fork processing	NA	NA	NA	NA	NA	NA	428	NA	NA
GO:0070581-rolling circle DNA replication	NA	NA	NA	NA	NA	NA	NA	-549	1500
GO:0070585-establishment of protein localization to mitochondrion	NA	24716	36550	NA	6550	NA	NA	NA	NA
GO:0070588-calcium ion transport	NA	NA	NA	NA	NA	NA	560	1429	471
GO:0070589-cell wall macromolecule metabolic process	-4352	-9482	-9767	NA	NA	-6393	NA	NA	-54
GO:0070589-cell wall organization or biogenesis	NA	NA	NA	NA	NA	NA	118	NA	NA
GO:0070589-peptidoglycan-based cell wall biogenesis	NA	NA	NA	NA	NA	NA	NA	-318	NA
GO:0070591-cell wall assembly	NA	22478	36520	NA	3113	NA	NA	NA	NA
GO:0070592-cell wall polysaccharide metabolic process	NA	25652	NA	NA	NA	NA	NA	NA	NA
GO:0070647-protein modification by small protein conjugation or removal	NA	NA	NA	NA	NA	NA	NA	-3612	NA
GO:0070689-L-threonine catabolic process to propionate	NA	NA	NA	NA	NA	NA	2797	517	NA
GO:0070727-cellular macromolecule localization	NA	20515	NA	5030	NA	NA	NA	NA	NA
GO:0070727-macromolecule localization	NA	NA	25876	NA	NA	NA	NA	NA	NA
GO:0070783-growth of unicellular organism as a thread of attached cells	9984	27286	40801	7722	4142	16370	NA	NA	NA
GO:0070784-regulation of growth of unicellular organism as a thread of attached cells	NA	23902	36198	NA	NA	NA	NA	NA	NA
GO:0070828-heterochromatin organization	8476	NA	37666	NA	3744	16580	NA	NA	NA
GO:0070828-negative regulation of gene expression, epigenetic	NA	NA	NA	NA	NA	NA	NA	-3612	NA
GO:0070874-negative regulation of glycogen biosynthetic process	NA	NA	NA	NA	NA	NA	-502	-78	NA
GO:0070875-obsolete positive regulation of cellular carbohydrate metabolic process	NA	NA	NA	NA	NA	NA	NA	-378	NA
GO:0070875-regulation of glycogen catabolic process	NA	NA	NA	NA	NA	NA	2610	NA	NA
GO:0070887-cellular response to chemical stimulus	5708	14957	20605	3575	2553	9209	82	224	-26
GO:0070894-obsolete regulation of transposition	NA	NA	NA	NA	NA	NA	-407	83	NA
GO:0070897-transcription preinitiation complex assembly	NA	20123	32343	NA	NA	NA	NA	NA	NA
GO:0070918-regulatory ncRNA 3'-end processing	NA	NA	NA	NA	NA	NA	701	887	638
GO:0070918-regulatory ncRNA processing	NA	16255	23402	NA	2427	11380	NA	NA	NA
GO:0070925-organelle assembly	5350	12401	13277	1225	3258	3264	NA	NA	NA
GO:0070925-protein-RNA complex organization	NA	NA	NA	NA	NA	NA	-356	-99	-111
GO:0070972-protein localization to endoplasmic reticulum	NA	15498	18242	NA	NA	NA	NA	NA	NA
GO:0070988-demethylation	NA	NA	NA	NA	NA	NA	NA	-1867	NA
GO:0071103-DNA conformation change	1725	5951	7029	1636	1117	3208	NA	NA	NA
GO:0071139-DNA integration	NA	NA	NA	NA	NA	NA	66	387	350
GO:0071218-response to misfolded protein	NA	15657	24671	NA	NA	NA	590	2406	309
GO:0071236-cellular response to antibiotic	4419	7536	9220	2846	NA	4361	-776	-164	-434
GO:0071243-response to arsenic-containing substance	NA	NA	NA	NA	NA	NA	-51	141	-228
GO:0071248-cellular response to inorganic substance	NA	NA	NA	NA	NA	4305	NA	NA	NA
GO:0071248-cellular response to metal ion	NA	NA	NA	NA	NA	NA	364	192	-71
GO:0071265-L-methionine salvage	NA	NA	NA	NA	NA	NA	289	313	-262
GO:0071281-cellular response to iron ion	NA	NA	NA	NA	NA	NA	996	1005	371
GO:0071288-response to mercury ion	NA	NA	NA	NA	NA	NA	598	482	-646
GO:0071289-cellular response to nickel ion	NA	NA	NA	NA	NA	NA	-2295	NA	-837
GO:0071289-response to nickel cation	NA	NA	NA	NA	NA	NA	NA	-902	NA
GO:0071294-ornithine transport	NA	NA	NA	NA	NA	NA	NA	-1137	NA
GO:0071310-cellular response to organic substance	7977	21708	32708	5220	3247	14314	608	809	816
GO:0071421-manganese ion transport	NA	NA	NA	NA	NA	NA	2272	-150	NA
GO:0071423-acidic amino acid transport	NA	NA	NA	NA	NA	NA	-1499	-1554	-513
GO:0071426-protein-containing complex localization	8763	NA	NA	NA	NA	NA	NA	NA	NA
GO:0071426-RNA localization	NA	24222	36898	5767	4028	15378	NA	NA	NA
GO:0071427-mRNA export from nucleus	9085	26526	40659	5031	3461	16865	NA	NA	NA
GO:0071428-obsolete rRNA-containing ribonucleoprotein complex export from nucleus	7958	22820	34654	NA	4394	14702	NA	NA	NA
GO:0071451-cellular response to superoxide	NA	NA	NA	NA	NA	NA	673	-244	1205
GO:0071467-cellular response to pH	NA	20482	29694	NA	3643	NA	NA	NA	NA
GO:0071470-cellular response to environmental stimulus	NA	NA	NA	NA	NA	NA	NA	NA	-282
GO:0071470-cellular response to osmotic stress	5875	15951	21059	5903	3674	9532	NA	NA	NA
GO:0071472-cellular response to salt stress	NA	NA	NA	NA	NA	NA	-1319	-572	NA
GO:0071474-cellular hyperosmotic response	NA	NA	NA	NA	NA	NA	NA	NA	-326
GO:0071478-cellular response to radiation	NA	16263	26043	NA	NA	NA	-103	804	639
GO:0071495-response to endogenous stimulus	NA	20419	29224	NA	NA	14505	NA	NA	NA
GO:0071496-cellular response to extracellular stimulus	4306	NA	NA	2340	2343	NA	269	202	257
GO:0071502-cellular response to temperature stimulus	NA	NA	NA	NA	NA	NA	-145	172	-320
GO:0071554-cell wall organization or biogenesis	3063	6064	8952	3093	2993	2963	NA	NA	-149
GO:0071555-cell wall organization	NA	NA	NA	NA	NA	NA	11	75	195
GO:0071577-zinc ion transport	NA	NA	NA	NA	NA	NA	-615	201	146
GO:0071692-protein localization to extracellular region	NA	-16055	-14288	NA	NA	-5841	554	NA	107
GO:0071692-secretion by cell	NA	NA	NA	NA	NA	NA	NA	500	NA
GO:0071705-nitrogen compound transport	NA	NA	NA	NA	NA	NA	-16	-30	45
GO:0071805-potassium ion transport	NA	-11291	-13564	NA	NA	-7471	-601	-634	-81
GO:0071806-protein transmembrane transport	4488	NA	NA	NA	NA	3516	203	170	21
GO:0071824-protein-DNA complex organization	8857	25288	37692	5192	4332	17047	-624	-1965	-458
GO:0071826-protein-RNA complex organization	5150	NA	14268	1558	3456	4539	NA	NA	NA
GO:0071852-fungal-type cell wall organization or biogenesis	NA	13516	29627	5842	3325	11666	NA	NA	NA
GO:0071897-DNA biosynthetic process	4133	7259	8684	-4508	-4226	NA	-144	-572	-294
GO:0071900-regulation of protein serine/threonine kinase activity	7626	23002	36414	NA	5068	14903	NA	NA	NA
GO:0071902-positive regulation of protein serine/threonine kinase activity	NA	22611	35817	NA	NA	NA	NA	NA	NA
GO:0071932-replication fork reversal	NA	NA	NA	NA	NA	NA	NA	76	NA
GO:0071934-thiamine transmembrane transport	NA	NA	NA	NA	NA	NA	17	-312	NA
GO:0071941-nitrogen cycle metabolic process	NA	NA	NA	NA	NA	NA	315	-366	114
GO:0071945-regulation of bacterial-type flagellum-dependent cell motility by regulation of motor speed	NA	NA	NA	NA	NA	NA	20	575	NA
GO:0071963-establishment or maintenance of cell polarity	NA	NA	NA	NA	NA	NA	411	1906	115
GO:0071963-establishment or maintenance of cell polarity regulating cell shape	NA	17391	29026	NA	NA	NA	NA	NA	NA
GO:0072321-obsolete chaperone-mediated protein transport	NA	NA	NA	NA	NA	NA	-1186	-728	-739
GO:0072322-lipoprotein transport	NA	NA	NA	NA	NA	NA	-881	538	NA
GO:0072329-monocarboxylic acid catabolic process	-6852	-11710	-9969	-3879	-4790	-3658	-250	-85	-154
GO:0072330-monocarboxylic acid biosynthetic process	-1386	-3888	-4504	NA	NA	-1559	-319	292	-390
GO:0072337-modified amino acid transport	NA	-16268	-13459	NA	NA	-6586	-187	437	284
GO:0072348-sulfur compound transport	-5477	-14249	-12959	-1811	NA	-5646	2	-430	-226
GO:0072350-tricarboxylic acid metabolic process	NA	NA	NA	-2993	NA	-2780	-599	-366	-315
GO:0072351-tricarboxylic acid biosynthetic process	NA	NA	NA	NA	NA	NA	180	513	NA
GO:0072488-ammonium transmembrane transport	NA	-11129	-9570	NA	NA	NA	NA	NA	NA
GO:0072503-obsolete divalent inorganic cation homeostasis	NA	15408	23168	NA	NA	NA	NA	NA	NA
GO:0072507-obsolete cellular divalent inorganic cation homeostasis	NA	NA	NA	NA	NA	NA	-842	-737	-310
GO:0072521-purine-containing compound metabolic process	NA	-2417	-3639	NA	NA	-1032	NA	NA	-319
GO:0072523-nucleoside phosphate catabolic process	-2885	NA	NA	NA	-2026	NA	NA	NA	NA
GO:0072523-purine-containing compound catabolic process	NA	-3134	-3744	NA	NA	NA	-378	205	-411
GO:0072524-obsolete oxidoreduction coenzyme metabolic process	-2689	NA	NA	NA	-1451	NA	NA	NA	NA
GO:0072524-pyridine-containing compound metabolic process	NA	-2894	-2717	NA	NA	NA	NA	NA	NA
GO:0072525-pyridine-containing compound biosynthetic process	-3073	-5437	-5688	NA	-1949	NA	NA	NA	NA
GO:0072525-pyridine-containing compound metabolic process	NA	NA	NA	NA	NA	NA	-336	144	-385
GO:0072527-pyrimidine-containing compound metabolic process	-5256	NA	-10481	NA	NA	-3972	4	-350	-145
GO:0072528-pyrimidine-containing compound biosynthetic process	-4572	NA	-7964	NA	NA	-2487	75	-275	-115
GO:0072528-pyrimidine-containing compound metabolic process	NA	-10064	NA	NA	NA	NA	NA	NA	NA
GO:0072529-pyrimidine-containing compound catabolic process	NA	NA	-19812	NA	NA	NA	-580	-915	-353
GO:0072531-pyrimidine-containing compound transmembrane transport	NA	NA	NA	NA	NA	NA	703	-416	-593
GO:0072580-bacterial-type EF-P lysine modification	NA	NA	NA	NA	NA	NA	NA	97	NA
GO:0072581-bacterial-type EF-P lysine modification	NA	NA	NA	NA	NA	NA	161	NA	-796
GO:0072581-protein-lysine lysylation	NA	NA	NA	NA	NA	NA	NA	532	NA
GO:0072594-establishment of protein localization to organelle	8869	25122	36637	6073	4324	14852	NA	NA	NA
GO:0072599-establishment of protein localization to endoplasmic reticulum	NA	14736	NA	NA	NA	NA	NA	NA	NA
GO:0072657-protein localization to membrane	NA	10959	NA	NA	4376	NA	NA	NA	NA
GO:0072659-protein localization to plasma membrane	NA	22796	35380	NA	NA	NA	NA	NA	NA
GO:0072665-establishment of protein localization to vacuole	NA	NA	NA	NA	NA	NA	NA	-2836	NA
GO:0072665-protein localization to vacuole	9044	24916	38261	5796	4145	NA	NA	NA	NA
GO:0072666-protein localization to vacuole	NA	NA	NA	NA	NA	15392	NA	NA	NA
GO:0075136-response to host	NA	NA	NA	NA	NA	NA	NA	1686	NA
GO:0075139-response to host iron concentration	NA	NA	NA	NA	NA	NA	4135	4656	1794
GO:0080134-regulation of response to stress	8253	21531	31029	5396	4150	12515	NA	-338	141
GO:0080135-regulation of cellular response to stress	7747	20752	31269	5301	4509	12758	NA	NA	NA
GO:0090033-positive regulation of growth	NA	24504	38394	NA	2949	NA	NA	NA	NA
GO:0090066-cell volume homeostasis	NA	NA	NA	NA	NA	NA	-1195	NA	-155
GO:0090066-regulation of anatomical structure size	8711	19308	28221	4007	2775	11452	NA	-767	NA
GO:0090068-positive regulation of cell cycle	7896	NA	NA	NA	NA	NA	NA	NA	NA
GO:0090069-regulation of ribosome biogenesis	NA	NA	NA	NA	NA	NA	-87	668	-6
GO:0090071-negative regulation of ribosome biogenesis	NA	NA	NA	NA	NA	NA	-341	183	-164
GO:0090087-regulation of peptide transport	NA	19085	29187	NA	3518	NA	NA	NA	NA
GO:0090116-C-5 methylation of cytosine	NA	NA	NA	NA	NA	NA	185	790	NA
GO:0090143-nucleoid organization	NA	NA	NA	NA	NA	NA	-343	-483	NA
GO:0090150-establishment of protein localization to membrane	NA	13409	15996	NA	NA	5985	826	NA	326
GO:0090150-protein localization to membrane	5593	NA	NA	3935	NA	NA	NA	NA	NA
GO:0090174-organelle membrane fusion	NA	23274	35228	NA	NA	NA	NA	NA	NA
GO:0090293-nitrogen catabolite regulation of transcription	NA	NA	NA	NA	NA	NA	4121	4647	1788
GO:0090305-obsolete nucleic acid phosphodiester bond hydrolysis	2755	5126	6765	2208	1436	2639	-200	4	-159
GO:0090329-regulation of DNA-templated DNA replication	NA	NA	NA	NA	NA	NA	-154	205	NA
GO:0090329-regulation of DNA replication	6295	14584	19765	4119	4260	10235	NA	NA	-120
GO:0090357-regulation of tryptophan metabolic process	NA	NA	NA	NA	NA	NA	257	468	NA
GO:0090407-organophosphate biosynthetic process	-1155	-4517	-5642	NA	NA	-1032	NA	-161	NA
GO:0090407-organophosphate metabolic process	NA	NA	NA	NA	NA	NA	10	NA	-227
GO:0090501-obsolete RNA phosphodiester bond hydrolysis	5042	8960	12736	3067	2367	5467	108	324	98
GO:0090502-obsolete RNA phosphodiester bond hydrolysis, endonucleolytic	7191	16635	23302	4736	3096	10603	892	694	233
GO:0090503-obsolete RNA phosphodiester bond hydrolysis, exonucleolytic	NA	NA	NA	NA	NA	NA	179	136	316
GO:0090529-cell septum assembly	NA	8567	6142	NA	NA	NA	NA	NA	NA
GO:0090605-submerged biofilm formation	NA	12833	17644	NA	NA	8936	-333	-1773	-632
GO:0090609-single-species biofilm formation on inanimate substrate	NA	NA	NA	NA	NA	NA	1729	-994	NA
GO:0097035-regulation of membrane lipid distribution	NA	8936	17305	NA	NA	NA	-1419	-484	NA
GO:0097164-ammonium ion metabolic process	NA	NA	NA	NA	NA	NA	-346	219	-579
GO:0097237-cellular response to toxic substance	3305	7770	11663	NA	NA	5657	NA	NA	NA
GO:0097237-detoxification	NA	NA	NA	NA	NA	NA	NA	NA	587
GO:0097292-XMP metabolic process	NA	NA	NA	NA	NA	NA	-162	-277	NA
GO:0097304-lipoprotein biosynthetic process via signal peptide cleavage	NA	NA	NA	NA	NA	NA	404	-1269	-871
GO:0097305-response to alcohol	NA	20506	29739	NA	NA	NA	NA	-800	NA
GO:0097305-response to ethanol	NA	NA	NA	NA	NA	NA	-369	NA	417
GO:0097306-invasive filamentous growth	NA	NA	NA	NA	NA	NA	NA	-3887	NA
GO:0097366-response to bronchodilator	NA	NA	NA	NA	NA	NA	257	468	NA
GO:0097428-protein maturation by iron-sulfur cluster transfer	NA	NA	NA	NA	NA	NA	1961	-202	1250
GO:0097435-supramolecular fiber organization	9100	25373	38359	3363	2211	15604	NA	NA	NA
GO:0097502-mannosylation	NA	18105	29550	NA	NA	NA	NA	NA	NA
GO:0097502-phosphatidylinositol metabolic process	NA	NA	NA	NA	NA	NA	NA	-3612	NA
GO:0097576-vacuole fusion	NA	21560	34028	NA	NA	NA	NA	NA	NA
GO:0097588-cilium or flagellum-dependent cell motility	NA	NA	NA	NA	NA	NA	31	398	-254
GO:0097588-localization of cell	NA	NA	-15214	NA	NA	NA	NA	NA	NA
GO:0097659-RNA biosynthetic process	3764	9864	13763	1881	1816	5876	327	429	211
GO:0098586-phage shock	NA	NA	NA	NA	NA	NA	93	502	NA
GO:0098655-monoatomic cation transport	-2477	-10026	-9258	-1656	-1724	-4580	-377	-269	NA
GO:0098656-monoatomic anion transmembrane transport	-1360	-6119	-6084	NA	NA	-3609	-49	-213	443
GO:0098657-import into cell	2853	6203	9847	1732	2003	2895	228	836	-7
GO:0098660-inorganic ion transmembrane transport	-1457	-6714	-6526	-1171	-1393	-3755	NA	NA	NA
GO:0098661-inorganic anion transmembrane transport	NA	-10857	-11676	NA	NA	-6457	NA	NA	16
GO:0098661-inorganic anion transport	NA	NA	NA	NA	NA	NA	714	-4	NA
GO:0098662-inorganic ion transmembrane transport	NA	NA	NA	NA	NA	NA	-318	-231	NA
GO:0098662-monoatomic cation transmembrane transport	NA	NA	NA	NA	NA	NA	NA	NA	-150
GO:0098670-entry receptor-mediated virion attachment to host cell	NA	NA	NA	NA	NA	NA	257	468	NA
GO:0098704-carbohydrate import across plasma membrane	NA	-16343	-15050	-3444	NA	-9076	373	242	-56
GO:0098719-inorganic ion import across plasma membrane	NA	NA	NA	NA	NA	NA	20	575	NA
GO:0098719-regulation of intracellular pH	NA	NA	NA	NA	NA	NA	NA	NA	-552
GO:0098732-macromolecule deacylation	NA	12128	17013	NA	NA	NA	NA	NA	-747
GO:0098739-import across plasma membrane	-5692	-11378	-10580	-1939	-2310	-5779	101	270	-153
GO:0098743-biofilm formation	NA	NA	NA	NA	NA	NA	NA	NA	-111
GO:0098754-detoxification	NA	NA	NA	NA	NA	NA	526	151	NA
GO:0098771-monoatomic ion homeostasis	NA	NA	NA	2880	2088	NA	NA	NA	NA
GO:0098776-protein secretion by the type II secretion system	NA	NA	NA	NA	NA	NA	506	280	-413
GO:0098781-ncRNA transcription	7490	21530	34786	NA	NA	13729	NA	NA	NA
GO:0098781-transcription by RNA polymerase III	NA	NA	NA	NA	NA	NA	NA	-3612	NA
GO:0098813-nuclear chromosome segregation	6163	19124	27309	3494	1923	10826	NA	NA	NA
GO:0098869-cellular oxidant detoxification	NA	-3844	-3354	NA	NA	NA	481	27	629
GO:0098876-vesicle-mediated transport to the plasma membrane	NA	24578	38414	NA	4530	NA	NA	NA	NA
GO:0099046-defense response to symbiont	NA	NA	NA	NA	NA	NA	NA	NA	-481
GO:0099046-double-strand break repair via homologous recombination	NA	NA	NA	NA	NA	NA	-291	148	NA
GO:0099116-tRNA 5'-leader removal	NA	NA	NA	NA	NA	NA	-806	-1286	NA
GO:0104004-cellular response to environmental stimulus	6615	16803	23776	5090	2822	10621	-852	-154	NA
GO:0106004-tRNA (guanine-N7)-methylation	NA	NA	NA	NA	NA	NA	-1982	-314	-748
GO:0106074-regulation of translational fidelity	NA	NA	NA	NA	NA	NA	-170	116	59
GO:0110017-cap-independent translational initiation of linear mRNA	NA	NA	NA	NA	NA	NA	NA	468	NA
GO:0110017-formation of translation preinitiation complex	NA	NA	NA	NA	NA	NA	326	NA	NA
GO:0110053-regulation of supramolecular fiber organization	NA	NA	NA	NA	3988	NA	NA	NA	NA
GO:0110096-formaldehyde metabolic process	NA	NA	NA	NA	NA	NA	263	444	-384
GO:0120009-intermembrane lipid transfer	NA	NA	NA	NA	NA	NA	138	895	604
GO:0120010-phospholipid transport	NA	NA	NA	NA	NA	NA	1069	1187	544
GO:0120127-response to zinc ion starvation	NA	NA	NA	NA	NA	NA	-868	1174	-78
GO:0140013-meiotic nuclear division	8451	NA	NA	7342	4400	18116	NA	NA	NA
GO:0140014-mitotic nuclear division	7927	26383	39549	3832	2963	16632	NA	NA	NA
GO:0140053-mitochondrial gene expression	7288	20217	33055	7071	3654	15230	NA	NA	NA
GO:0140056-organelle localization by membrane tethering	NA	27435	39799	NA	NA	16134	NA	NA	NA
GO:0140115-export across plasma membrane	NA	NA	6917	NA	NA	NA	NA	NA	NA
GO:0140271-glucose transmembrane transport	NA	NA	NA	NA	NA	NA	-1341	50	-357
GO:0140352-export from cell	2820	7374	10895	2733	1772	3822	-1	140	132
GO:0140527-homologous recombination	8774	25214	38884	NA	3840	NA	NA	NA	NA
GO:0140719-constitutive heterochromatin formation	NA	24976	37609	NA	4389	16844	NA	NA	NA
GO:0141067-ammonia assimilation cycle	NA	NA	NA	NA	NA	NA	NA	NA	475
GO:0141067-nitrogen utilization	NA	NA	NA	NA	NA	NA	570	941	NA
GO:0141124-intracellular signaling cassette	8774	25222	38607	6773	4566	16515	NA	NA	NA
GO:0170038-L-amino acid biosynthetic process	-4109	-10612	-13684	-1639	-2270	-6637	29	-392	-175
GO:0170039-alpha-amino acid metabolic process	-4472	NA	-13762	-2312	-1929	NA	92	-86	-11
GO:0170040-amino acid catabolic process	-2549	-9532	-9401	NA	NA	-2729	NA	NA	NA
GO:0170041-non-proteinogenic amino acid metabolic process	NA	-2852	-6095	-2186	-2014	-2622	-237	-859	140
GO:0170044-non-proteinogenic amino acid catabolic process	NA	NA	NA	NA	NA	NA	30	-734	516
GO:1900081-regulation of arginine metabolic process	NA	NA	NA	NA	NA	NA	590	2406	309
GO:1900190-obsolete regulation of multi-organism process	NA	NA	NA	NA	NA	NA	NA	-855	NA
GO:1900190-regulation of single-species biofilm formation	NA	NA	NA	NA	NA	NA	-1435	NA	-441
GO:1900191-negative regulation of single-species biofilm formation	NA	NA	NA	NA	NA	NA	-812	NA	303
GO:1900191-obsolete negative regulation of multi-organism process	NA	NA	NA	NA	NA	NA	NA	175	NA
GO:1900232-regulation of single-species biofilm formation on inanimate substrate	NA	NA	NA	NA	NA	NA	-674	-30	NA
GO:1900428-regulation of filamentous growth	9505	26024	38809	5396	4266	16384	NA	NA	NA
GO:1900430-positive regulation of growth	NA	NA	NA	NA	NA	16653	NA	NA	NA
GO:1900542-regulation of purine nucleotide metabolic process	NA	NA	NA	NA	NA	NA	-527	929	NA
GO:1900543-regulation of nucleotide biosynthetic process	NA	NA	NA	NA	NA	NA	180	1514	NA
GO:1900727-osmoregulated periplasmic glucan metabolic process	NA	NA	NA	NA	NA	NA	257	-517	NA
GO:1901068-guanosine-containing compound metabolic process	NA	-6052	-10113	NA	NA	NA	326	49	-238
GO:1901072-glucosamine-containing compound catabolic process	NA	NA	NA	NA	NA	NA	NA	NA	-277
GO:1901135-carbohydrate derivative metabolic process	NA	NA	NA	NA	-1260	NA	NA	NA	NA
GO:1901136-carbohydrate derivative catabolic process	-5919	-13069	-13496	-2161	-3130	-5673	-145	37	-239
GO:1901137-carbohydrate derivative biosynthetic process	-2988	-8887	-10056	NA	-990	-5253	177	NA	-42
GO:1901260-protein hydroxylation	NA	NA	NA	NA	NA	NA	NA	-1064	NA
GO:1901264-carbohydrate derivative transport	-3843	-10709	-10751	-2585	NA	-7208	211	102	218
GO:1901269-lipooligosaccharide biosynthetic process	NA	NA	-22936	NA	NA	NA	NA	NA	NA
GO:1901269-membrane lipid biosynthetic process	NA	NA	NA	NA	NA	NA	644	150	NA
GO:1901271-membrane lipid biosynthetic process	NA	NA	NA	NA	NA	NA	NA	NA	408
GO:1901292-organophosphate catabolic process	NA	-5854	-8346	NA	NA	-3121	-446	-117	-417
GO:1901293-nucleoside phosphate biosynthetic process	-1784	-5355	-7501	NA	-1392	-2389	NA	NA	NA
GO:1901293-nucleotide biosynthetic process	NA	NA	NA	NA	NA	NA	-22	-324	NA
GO:1901293-ribose phosphate metabolic process	NA	NA	NA	NA	NA	NA	NA	NA	-294
GO:1901334-secondary metabolic process	NA	NA	NA	NA	NA	NA	NA	1815	NA
GO:1901336-antibiotic biosynthetic process	NA	NA	NA	NA	NA	NA	523	NA	NA
GO:1901336-lactone metabolic process	NA	NA	-21071	NA	NA	NA	NA	NA	NA
GO:1901336-nonribosomal peptide biosynthetic process	NA	NA	NA	NA	NA	NA	NA	1608	NA
GO:1901336-secondary metabolic process	NA	NA	NA	NA	NA	NA	NA	NA	273
GO:1901361-organic cyclic compound catabolic process	NA	NA	1628	NA	NA	1004	59	252	-4
GO:1901401-regulation of tetrapyrrole metabolic process	NA	NA	NA	NA	NA	NA	-801	509	NA
GO:1901530-response to hypochlorite	NA	NA	NA	NA	NA	NA	872	2406	580
GO:1901565-organonitrogen compound catabolic process	1723	3289	5323	913	846	3006	-96	96	-1
GO:1901570-Kdo2-lipid A metabolic process	NA	NA	NA	NA	NA	NA	157	287	692
GO:1901605-alpha-amino acid metabolic process	NA	-12372	NA	NA	NA	-5935	NA	NA	NA
GO:1901606-amino acid catabolic process	NA	NA	NA	NA	NA	NA	-137	464	233
GO:1901607-amino acid biosynthetic process	-4242	-10842	-12971	-2434	-2009	-5810	156	-181	17
GO:1901615-organic hydroxy compound metabolic process	NA	NA	2165	NA	NA	NA	104	604	53
GO:1901616-organic hydroxy compound catabolic process	NA	5742	6523	NA	NA	NA	-378	35	-346
GO:1901617-organic hydroxy compound biosynthetic process	NA	-4669	-3260	NA	NA	-2761	40	746	24
GO:1901642-nucleoside transmembrane transport	NA	NA	NA	NA	NA	NA	170	622	NA
GO:1901642-symbiont entry into host	NA	NA	NA	NA	NA	NA	NA	NA	-322
GO:1901652-response to peptide	NA	NA	NA	NA	NA	NA	-584	738	NA
GO:1901653-response to endogenous stimulus	NA	NA	NA	NA	NA	NA	658	1622	NA
GO:1901658-nucleoside catabolic process	NA	NA	NA	NA	NA	NA	NA	NA	-304
GO:1901678-iron coordination entity transport	NA	-18448	-12682	NA	NA	-10143	406	NA	NA
GO:1901678-iron ion transport	NA	NA	NA	NA	NA	NA	NA	415	NA
GO:1901679-nucleotide transport	NA	NA	NA	NA	NA	NA	-265	-993	NA
GO:1901698-response to nitrogen compound	5026	14244	19756	2072	3044	9371	50	501	529
GO:1901699-cellular response to nitrogen compound	NA	15477	22573	NA	NA	NA	NA	NA	NA
GO:1901700-response to oxygen-containing compound	NA	9146	12412	1172	NA	4770	-365	100	-122
GO:1901701-cellular response to oxygen-containing compound	NA	14910	21294	2701	NA	9573	-137	247	-61
GO:1901701-response to oxygen-containing compound	4179	NA	NA	NA	NA	NA	NA	NA	NA
GO:1901873-regulation of post-translational protein modification	NA	20001	NA	NA	NA	NA	NA	NA	NA
GO:1901987-regulation of cell cycle phase transition	NA	25409	39358	NA	4463	16342	NA	NA	NA
GO:1901987-regulation of mitotic cell cycle	NA	NA	NA	5556	NA	NA	NA	NA	NA
GO:1901988-negative regulation of cell cycle phase transition	9385	NA	NA	NA	NA	NA	NA	NA	NA
GO:1901988-negative regulation of mitotic cell cycle	NA	25784	38757	NA	NA	NA	NA	NA	NA
GO:1901989-positive regulation of cell cycle phase transition	NA	22012	36104	4548	3372	14464	NA	NA	NA
GO:1901989-positive regulation of mitotic cell cycle	7522	NA	NA	NA	NA	NA	NA	NA	NA
GO:1901990-regulation of cell cycle phase transition	8689	NA	NA	NA	NA	NA	NA	NA	NA
GO:1901991-negative regulation of mitotic cell cycle phase transition	9403	26947	41024	NA	NA	15313	NA	NA	NA
GO:1901998-toxin transport	NA	NA	NA	NA	NA	NA	352	1015	-390
GO:1902025-nitrate transmembrane transport	NA	NA	NA	NA	NA	NA	1437	1123	NA
GO:1902047-ammonium transmembrane transport	NA	NA	NA	NA	NA	NA	-1044	-349	NA
GO:1902047-polyamine transport	NA	NA	-11018	NA	NA	NA	NA	NA	NA
GO:1902047-putrescine transport	NA	NA	NA	NA	NA	NA	NA	NA	-185
GO:1902099-regulation of mitotic sister chromatid separation	NA	23407	36903	6010	2751	15692	NA	NA	NA
GO:1902209-negative regulation of organelle organization	NA	NA	NA	NA	NA	NA	15	NA	NA
GO:1902209-regulation of cell projection assembly	NA	NA	NA	NA	NA	NA	NA	1220	NA
GO:1902223-aromatic amino acid family biosynthetic process, prephenate pathway	NA	NA	NA	NA	NA	NA	48	192	-347
GO:1902275-regulation of chromatin organization	8656	25190	37648	3079	2734	16603	NA	NA	NA
GO:1902280-regulation of RNA helicase activity	NA	NA	NA	NA	NA	NA	-2304	-517	-711
GO:1902292-cell cycle DNA replication initiation	NA	NA	NA	NA	NA	NA	NA	-2779	NA
GO:1902358-sulfate transmembrane transport	NA	NA	NA	NA	NA	NA	2480	460	NA
GO:1902369-negative regulation of catabolic process	NA	NA	NA	NA	NA	NA	-577	-577	-195
GO:1902410-cytokinetic process	NA	NA	NA	NA	NA	NA	-137	NA	-555
GO:1902410-mitotic cell cycle	NA	NA	NA	NA	NA	NA	NA	-1301	NA
GO:1902410-mitotic cytokinetic process	5438	16699	21008	NA	NA	9122	NA	NA	NA
GO:1902412-regulation of cytokinesis	NA	19512	27652	NA	NA	NA	NA	NA	NA
GO:1902475-L-amino acid transport	-2464	-12110	-10862	NA	NA	-3986	-215	-291	206
GO:1902531-intracellular signaling cassette	NA	NA	NA	NA	NA	NA	NA	-2450	NA
GO:1902531-regulation of intracellular signal transduction	8264	23391	36332	5582	3912	14341	NA	NA	NA
GO:1902532-negative regulation of cell communication	8161	23313	35614	NA	3269	15764	NA	NA	NA
GO:1902533-positive regulation of cell communication	8570	24240	37369	4787	4579	12752	NA	NA	NA
GO:1902599-sulfathiazole transmembrane transport	NA	NA	NA	NA	NA	NA	-313	-141	367
GO:1902600-proton transmembrane transport	-1083	-6746	-6806	-2807	-2347	-3935	-253	-570	-359
GO:1902601-cellular response to copper ion	NA	NA	NA	NA	NA	NA	-1476	NA	NA
GO:1902601-copper ion transport	NA	NA	NA	NA	NA	NA	NA	-110	NA
GO:1902626-cytosolic ribosome assembly	NA	NA	NA	NA	NA	NA	NA	1569	NA
GO:1902626-positive regulation of ribosome biogenesis	NA	NA	NA	NA	NA	NA	590	NA	NA
GO:1902626-regulation of cell growth	NA	NA	NA	NA	NA	NA	NA	NA	236
GO:1902749-regulation of cell cycle G2/M phase transition	NA	24850	39062	NA	NA	NA	NA	NA	NA
GO:1902749-regulation of G2/M transition of mitotic cell cycle	9087	NA	NA	5147	5624	15158	NA	NA	NA
GO:1902750-negative regulation of cell cycle G2/M phase transition	NA	NA	39823	NA	5684	NA	NA	NA	NA
GO:1902758-bis(molybdopterin guanine dinucleotide)molybdenum metabolic process	NA	NA	NA	NA	NA	NA	-1130	-2710	NA
GO:1902776-6-sulfoquinovose(1-) catabolic process to glycerone phosphate and 3-sulfolactaldehyde	NA	NA	NA	NA	NA	NA	NA	273	NA
GO:1902776-alkanesulfonate metabolic process	NA	NA	NA	NA	NA	NA	361	NA	NA
GO:1902850-microtubule cytoskeleton organization involved in mitosis	NA	27967	40260	NA	2245	NA	NA	NA	NA
GO:1902903-regulation of supramolecular fiber organization	NA	23311	33898	NA	NA	15816	NA	NA	NA
GO:1902905-positive regulation of supramolecular fiber organization	NA	25659	NA	NA	NA	NA	NA	NA	NA
GO:1902969-cell cycle DNA replication	7745	NA	NA	NA	4158	NA	NA	NA	NA
GO:1902969-mitotic DNA replication	NA	21270	33148	3323	NA	14320	NA	NA	NA
GO:1902975-nuclear cell cycle DNA replication initiation	NA	NA	NA	NA	NA	NA	NA	-3611	NA
GO:1903008-organelle disassembly	6185	18827	27514	3630	1830	12394	-257	3	-751
GO:1903047-mitotic cell cycle	NA	24939	36700	4531	3713	15713	NA	NA	NA
GO:1903050-regulation of protein catabolic process	NA	NA	NA	4646	NA	12035	NA	NA	NA
GO:1903050-regulation of proteolysis involved in protein catabolic process	6170	NA	30263	NA	NA	NA	NA	NA	NA
GO:1903052-regulation of proteolysis involved in protein catabolic process	NA	NA	NA	NA	3056	NA	NA	NA	NA
GO:1903311-regulation of mRNA metabolic process	7591	21762	31908	5376	3424	13749	287	NA	361
GO:1903312-mRNA stabilization	NA	NA	NA	NA	NA	NA	NA	688	NA
GO:1903312-regulation of mRNA catabolic process	NA	NA	NA	NA	NA	NA	-47	NA	NA
GO:1903313-positive regulation of mRNA metabolic process	NA	21779	32200	6811	NA	15223	1369	-2191	1250
GO:1903319-positive regulation of protein maturation	NA	NA	NA	NA	NA	NA	-436	48	-582
GO:1903338-regulation of cell wall organization or biogenesis	NA	21733	35377	NA	NA	NA	NA	NA	NA
GO:1903401-L-lysine transport	NA	NA	NA	NA	NA	NA	-513	-250	NA
GO:1903424-fluoride transmembrane transport	NA	NA	NA	NA	NA	NA	617	-18	-32
GO:1903436-regulation of division septum assembly	NA	NA	NA	NA	NA	NA	-974	-1415	79
GO:1903436-regulation of mitotic cytokinetic process	NA	19672	25896	NA	NA	NA	NA	NA	NA
GO:1903437-negative regulation of mitotic cytokinetic process	NA	NA	NA	NA	NA	NA	-1550	NA	-739
GO:1903437-regulation of protein polymerization	NA	NA	NA	NA	NA	NA	NA	-2614	NA
GO:1903506-regulation of RNA biosynthetic process	NA	NA	15699	NA	NA	NA	NA	169	153
GO:1903506-regulation of RNA metabolic process	NA	NA	NA	NA	NA	NA	68	NA	NA
GO:1903507-negative regulation of nucleobase-containing compound metabolic process	NA	NA	NA	NA	NA	NA	-31	48	81
GO:1903508-positive regulation of cellular biosynthetic process	5996	16583	22084	3765	2904	9908	NA	NA	NA
GO:1903508-positive regulation of nucleobase-containing compound metabolic process	NA	NA	NA	NA	NA	NA	226	101	192
GO:1903509-liposaccharide metabolic process	-5135	-14892	-14924	NA	-2299	-7165	308	14	162
GO:1903711-spermidine transport	NA	NA	NA	NA	NA	NA	-3006	-2526	-1001
GO:1903716-hypoxanthine transport	NA	NA	NA	NA	NA	NA	36	138	-390
GO:1903726-positive regulation of lipid metabolic process	NA	NA	NA	NA	NA	NA	-706	-647	NA
GO:1903785-isoleucine transport	NA	NA	NA	NA	NA	NA	-957	-480	-228
GO:1903810-L-histidine transmembrane transport	NA	NA	NA	NA	NA	NA	NA	-1137	NA
GO:1903825-carboxylic acid transmembrane transport	NA	NA	NA	NA	NA	NA	NA	NA	346
GO:1903825-carboxylic acid transport	NA	NA	NA	NA	NA	NA	-256	-49	NA
GO:1903826-L-arginine transmembrane transport	NA	NA	NA	NA	NA	NA	-844	263	NA
GO:1903829-positive regulation of protein localization	NA	21591	34280	NA	3786	NA	NA	NA	NA
GO:1903830-nickel cation transport	NA	NA	NA	NA	NA	NA	-49	-925	NA
GO:1903959-regulation of monoatomic anion transport	NA	NA	NA	NA	NA	NA	-1258	121	443
GO:1903961-regulation of amino acid import across plasma membrane	NA	NA	NA	NA	NA	NA	NA	81	NA
GO:1904064-positive regulation of transport	NA	NA	NA	NA	NA	NA	NA	-505	NA
GO:1904064-regulation of amino acid import across plasma membrane	NA	NA	NA	NA	NA	NA	-1738	NA	NA
GO:1904082-pyrimidine nucleobase transport	NA	NA	NA	NA	NA	NA	1272	121	NA
GO:1904659-glucose transmembrane transport	NA	9407	15310	NA	NA	NA	NA	NA	NA
GO:1904823-nucleobase transport	NA	NA	NA	NA	NA	NA	NA	NA	-459
GO:1904823-purine nucleobase transmembrane transport	NA	NA	NA	NA	NA	NA	-819	-390	NA
GO:1905267-obsolete tRNA 3'-trailer cleavage, endonucleolytic	NA	NA	NA	NA	NA	NA	925	774	991
GO:1905268-negative regulation of chromatin organization	NA	26620	38785	NA	2581	NA	NA	-2836	NA
GO:1905269-positive regulation of chromatin organization	NA	26282	39757	NA	NA	NA	NA	NA	NA
GO:1905475-regulation of intracellular transport	NA	NA	NA	NA	NA	NA	-9	NA	NA
GO:1905475-regulation of protein localization	NA	NA	NA	NA	NA	NA	NA	-1192	NA
GO:1905665-fungal-type cell wall organization	NA	NA	NA	NA	NA	NA	NA	-1868	NA
GO:1905818-regulation of mitotic sister chromatid separation	7251	NA	NA	NA	NA	NA	NA	NA	NA
GO:1905819-negative regulation of chromosome separation	NA	28028	42142	NA	3761	NA	NA	NA	NA
GO:1905820-positive regulation of chromosome separation	NA	18455	31521	NA	NA	NA	NA	NA	NA
GO:1990074-RNA decapping	NA	NA	NA	NA	NA	NA	NA	-2217	NA
GO:1990145-maintenance of translational fidelity	NA	NA	NA	NA	NA	NA	-1367	-1772	33
GO:1990169-response to copper ion	NA	NA	NA	NA	NA	NA	-226	-167	NA
GO:1990169-stress response to metal ion	NA	NA	NA	NA	NA	NA	NA	NA	-1097
GO:1990170-stress response to cadmium ion	NA	NA	NA	NA	NA	NA	-4140	-4681	-1732
GO:1990397-queuosine salvage	NA	NA	NA	NA	NA	NA	1116	-2669	NA
GO:1990481-mRNA pseudouridine synthesis	NA	NA	NA	NA	NA	NA	NA	NA	573
GO:1990481-RNA folding	NA	NA	NA	NA	NA	NA	226	369	NA
GO:1990497-regulation of cytoplasmic translation in response to stress	NA	NA	NA	NA	NA	NA	-165	792	NA
GO:1990542-mitochondrial transmembrane transport	NA	20886	32544	5145	3983	NA	NA	NA	NA
GO:1990542-mitochondrial transport	7540	NA	NA	NA	NA	15050	NA	NA	NA
GO:1990542-proton motive force-driven mitochondrial ATP synthesis	NA	NA	NA	NA	NA	NA	NA	-4249	NA
GO:1990748-cellular detoxification	NA	NA	5831	NA	NA	NA	NA	NA	NA
GO:1990748-cellular response to toxic substance	NA	NA	NA	NA	NA	NA	566	279	NA
GO:1990748-detoxification	NA	-3174	NA	NA	NA	NA	NA	NA	NA
GO:1990778-protein localization to cell periphery	7579	18706	27691	5556	3558	10989	-3181	-2913	-1072
GO:1990822-basic amino acid transport	NA	NA	-6450	NA	NA	NA	-890	209	-526
GO:1990882-rRNA acetylation involved in maturation of SSU-rRNA	NA	NA	NA	NA	NA	NA	2285	-269	NA
GO:1990882-tRNA wobble cytosine modification	NA	NA	NA	NA	NA	NA	NA	NA	796
GO:1990928-response to amino acid starvation	NA	NA	NA	NA	NA	NA	1171	953	-483
GO:2000045-regulation of cell cycle G1/S phase transition	NA	24999	39742	NA	4685	NA	NA	NA	NA
GO:2000104-negative regulation of DNA-templated DNA replication	NA	NA	NA	NA	NA	NA	-466	108	NA
GO:2000104-negative regulation of DNA replication	NA	8881	14605	NA	NA	NA	NA	NA	-515
GO:2000112-regulation of cellular biosynthetic process	NA	NA	NA	NA	NA	NA	29	NA	NA
GO:2000112-regulation of macromolecule biosynthetic process	NA	NA	NA	NA	NA	NA	NA	198	NA
GO:2000113-negative regulation of gene expression	NA	NA	NA	NA	NA	NA	-35	106	28
GO:2000113-obsolete negative regulation of cellular macromolecule biosynthetic process	4159	10887	13912	2189	2853	5849	NA	NA	NA
GO:2000142-regulation of DNA-templated transcription initiation	NA	-3478	NA	NA	NA	NA	NA	NA	NA
GO:2000142-regulation of protein-containing complex assembly	NA	NA	NA	NA	NA	NA	-51	-28	163
GO:2000143-negative regulation of protein-containing complex assembly	NA	NA	NA	NA	NA	NA	238	453	215
GO:2000144-positive regulation of cellular component biogenesis	NA	NA	NA	NA	NA	NA	152	NA	NA
GO:2000144-positive regulation of cellular component organization	NA	NA	NA	NA	NA	NA	NA	NA	444
GO:2000144-positive regulation of protein-containing complex assembly	NA	NA	NA	NA	NA	NA	NA	551	NA
GO:2000145-regulation of cell motility	NA	NA	NA	NA	NA	NA	-542	947	NA
GO:2000147-positive regulation of locomotion	NA	NA	NA	NA	NA	NA	-1157	1385	NA
GO:2000241-regulation of conjugation with cellular fusion	NA	NA	NA	NA	NA	NA	NA	-3612	NA
GO:2000241-regulation of reproductive process	9240	25281	38590	7063	4460	16372	NA	NA	NA
GO:2000242-negative regulation of reproductive process	9182	26188	39546	6346	5074	15612	NA	NA	NA
GO:2000243-CAAX-box protein processing	NA	NA	NA	NA	NA	NA	NA	-3611	NA
GO:2000243-positive regulation of reproductive process	8782	NA	36805	6492	3949	NA	NA	NA	NA
GO:2000243-regulation of conjugation with cellular fusion	NA	24725	NA	NA	NA	NA	NA	NA	NA
GO:2000372-regulation of isomerase activity	NA	NA	NA	NA	NA	NA	1284	980	NA
GO:2000621-mitochondrial genome maintenance	NA	NA	NA	NA	NA	NA	NA	-1868	NA
GO:2000765-regulation of cytoplasmic translation	NA	13130	21457	NA	NA	NA	-641	702	NA
GO:2000765-regulation of translation in response to stress	NA	NA	NA	NA	NA	NA	NA	NA	-848
GO:2000766-negative regulation of cytoplasmic translation	NA	NA	NA	NA	NA	NA	-1216	300	NA
GO:2001020-obsolete regulation of response to DNA damage stimulus	NA	17488	25109	NA	NA	NA	NA	NA	NA
GO:2001020-regulation of DNA repair	NA	NA	NA	NA	NA	NA	NA	445	-345
GO:2001020-regulation of response to stress	NA	NA	NA	NA	NA	NA	-139	NA	NA
GO:2001023-regulation of response to drug	NA	NA	NA	NA	NA	NA	473	-745	NA
GO:2001125-negative regulation of translational frameshifting	NA	NA	NA	NA	NA	NA	-165	792	-848
GO:2001251-negative regulation of chromosome organization	8141	25820	37730	4517	2934	16320	NA	-1754	NA
GO:2001252-positive regulation of chromosome organization	7202	23042	36116	5142	1925	15767	NA	NA	NA
GO:2001252-regulation of proteolysis involved in protein catabolic process	NA	NA	NA	NA	NA	NA	NA	-2217	NA
GO:2001315-UDP-D-xylose metabolic process	NA	NA	NA	NA	NA	NA	2365	150	NA

## Sheet: Supplementary Table 6
Supplementary Table 6. Enriched KEGG reactions across microbial communities during cocoa bean fermentation
KEGG_Reaction	Annotation	Santander_48vs0h	Santander_72vs0h	Santander_96vs0h	Huila_48vs0h	Huila_72vs0h	Huila_96vs0h	Antioquia_48vs0h	Antioquia_72vs0h	Antioquia_96vs0h	sum_values
R00375	deoxyadenosine 5'-triphosphate:DNA deoxynucleotidyltransferase (DNA-directed)	9997.9	12745.2	1648.14	24560.8	-1183.52	6073.11	-14.0739	457.553	-1538.76	52746.3
R00435	ATP:polynucleotide adenylyltransferase;	14278.9	13946.6	7174.51	16006.8	-1624.05	-1052.82	-55.2165	635.733	-791.458	48519.1
R03905	Glu-tRNA(Gln):L-glutamine amido-ligase (ADP-forming)	4771.4	9170.36	8082.21	6593.37	4486.49	3256.83	879.834	1540.93	620.881	39402.3
R01768	hypoxanthine:NAD+ oxidoreductase	3385.19	6643.22	5215.56	6517.19	4822.74	3836.44	1468.44	2473.29	599.331	34961.4
R01824	maltodextrin 1-alpha-D-glucosylmutase	1658.54	5970.13	5726.56	4327.15	5762.03	4872.96	1914.27	2417.66	1137.21	33786.5
R09995	Annotation not found	1710.82	5692.53	5729.17	4388.99	5072.71	4024.49	1506.67	1941.02	1036.77	31103.2
R02110	1,4-alpha-D-glucan:1,4-alpha-D-glucan 6-alpha-D-(1,4-alpha-D-glucano)-transferase	2206.86	5346.69	5100.54	5021.34	3843.87	3520.83	1345.98	1684.33	737.468	28807.9
R05227	hydrogenobyrinic-acid-a,c-diamide:cobalt cobalt-ligase (ADP-forming)	2581.18	3640.61	3497.32	4427.47	3805.11	2998.94	733.459	1101.95	485.384	23271.4
R01196	pyruvate:ferredoxin 2-oxidoreductase (CoA-acetylating)	1293.91	3782.92	3736	2980.1	4239.68	2808.44	1033.6	1324.1	946.347	22145.1
R00081	ferrocytochrome-c:oxygen oxidoreductase	1910.42	3621.72	3868.76	2509.61	2347.98	2498.48	1534.41	1915.58	1023.75	21230.7
R00977	5,6-dihydrouracil:NAD+ oxidoreductase	1482.23	4367.55	4069.13	2562.51	2745.42	2328.1	1001.9	1438.75	734.315	20729.9
R00713	succinate-semialdehyde:NAD+ oxidoreductase	2544.06	4898.08	3022.1	5735.29	1604.47	2013.05	200.947	490.948	-329.592	20179.3
R03145	pyruvate:ubiquinone oxidoreductase	897.868	3407.53	3495.72	2278.21	3072.07	2961.96	1066.38	1415.55	897.424	19492.7
R11325	ubiquinol:oxygen oxidoreductase (electrogenic, non H+-transporting)	1178.77	3730.91	847.783	5781.18	2394.29	3193.2	623.186	1226.12	181.713	19157.2
R01312	phosphatidylcholine cholinephosphohydrolase	3198.32	4479.47	3587.87	3734.78	2260.39	145.96	622.982	679.791	333.306	19042.9
R00742	acetyl-CoA:carbon-dioxide ligase (ADP-forming)	2201.38	4234.33	3264.65	4033.36	1851.22	1939.14	301.91	463.295	-36.471	18252.8
R00905	3-ureidopropanoate amidohydrolase	1275.77	3342.66	3199.26	3060.32	2331.02	2392.24	777.067	1310.55	528.186	18217.1
R02173	tryptamine:oxygen oxidoreductase(deaminating)	818.441	3162.57	3221.97	2353.54	3189.05	2736.27	882.072	1196.45	621.489	18181.8
R02421	ADP-glucose:1,4-alpha-D-glucan 4-alpha-D-glucosyltransferase	963.295	3376.8	3404.29	2640.12	2774.79	2369.3	887.225	1121.85	478.393	18016.1
R00256	L-glutamine amidohydrolase	2422.93	4934.93	2243.64	6925.05	196.925	3014.3	-562.704	-608.199	-882.052	17684.8
R00086	ATP phosphohydrolase	6328.38	4909.76	1968.59	8875.91	-2569.59	-1766.03	-334.279	-161.728	-539.239	16711.8
R11416	S-adenosyl-L-methionine:3-hydroxy-5-iodo-2-methoxyorsellinate-[acp] O-methyltransferase	417.844	2673.82	2717.88	2079.08	2857.49	2791.73	912.622	1391.66	572.616	16414.8
R05636	1-deoxy-D-xylulose-5-phosphate pyruvate-lyase (carboxylating)	53.8084	1976.22	1385.72	3087.43	3139.89	2517.37	1103.93	1452.39	721.637	15438.4
R09473	nicotinate:cytochrome 6-oxidoreductase (hydroxylating)	160.328	2489.09	2561.14	1744.74	2578.43	2193.69	775.454	1384.37	483.652	14370.9
R01873	quinate:pyrroloquinoline-quinone 3-oxidoreductase;	1826.35	2627.84	1358.75	3010.55	1866.54	2468.45	430.867	613.497	91.5532	14294.4
R00014	pyruvate:thiamin diphosphate acetaldehydetransferase (decarboxylating)	1729.7	3422.61	2513.96	2528.03	1704.36	1184.38	247.656	564.439	48.1258	13943.3
R00094	glutathione:NAD+ oxidoreductase	830.217	3165.71	1201.1	5049.98	1227.85	2297.72	94.6763	220.612	-227.765	13860.1
R05062	2-propyn-1-ol:cytochrome-c oxidoreductase	473.001	2360.78	2427.34	1909.33	2378.31	2277.66	638.293	859.602	519.008	13843.3
R00623	primary_alcohol:NAD+ oxidoreductase	2381.79	3025.12	2517.56	2240.16	1437.44	557.722	497.496	720.528	409.493	13787.3
R00025	ethylnitronate:oxygen 2-oxidoreductase (nitrite-forming)	1104.86	2335.31	2130.96	1932.42	2182.34	1361.27	712.048	947.044	457.472	13163.7
R00959	alpha-D-glucose 1-phosphate 1,6-phosphomutase	1023.84	2800.11	1794.27	3113.46	1015.67	1637.61	553.694	1000.97	181.871	13121.5
R01993	(S)-dihydroorotate amidohydrolase	503.293	2037.83	718.045	4722.25	1503.39	2052.75	539.754	758.651	266.904	13102.9
R01049	ATP:D-ribose-5-phosphate diphosphotransferase	3226.83	3153.06	2019.53	3772.32	818.305	955.915	-313.783	-213.697	-500.271	12918.2
R07322	squalene mutase (cyclizing)	859.821	2199.13	1927.5	1380.05	2057.03	1842.82	935.841	1003.96	676.522	12882.7
R00397	L-aspartate 4-carboxy-lyase (L-alanine-forming)	1047.09	2439.11	2242.9	1586.19	1691.01	1526.63	766.71	991.105	570.174	12860.9
R08701	tRNA uridine 5-carboxymethylaminomethyl modification	2209	2998.25	-379.834	6342.29	121.36	2268.61	-281.596	-6.53077	-550.539	12721
R00835	D-glucose-6-phosphate:NADP+ 1-oxidoreductase	1560.23	2487.1	1542.21	3539.83	1564.33	820.533	274.707	444.465	210.924	12444.3
R01773	L-homoserine:NAD+ oxidoreductase	1880.76	3023.24	2260.7	2481.33	1617.45	1267.81	-10.938	71.2614	-211.589	12380
R00355	L-aspartate:2-oxoglutarate aminotransferase	1347.54	1816.7	855.443	3702.23	1420.67	1624.4	628.647	673.195	300.154	12369
R01827	sedoheptulose-7-phosphate:D-glyceraldehyde-3-phosphate glyceronetransferase	1476.35	2102.8	1964.82	1888.19	2119.88	994.198	486.983	870.174	330.204	12233.6
R00401	alanine racemase	1158.93	2522.9	1189.2	3324.3	1231.15	1960.3	201.8	336.445	1.79578	11926.8
R01518	D-phosphoglycerate 2,3-phosphomutase	1928.36	2864.51	687.091	3970.55	257.587	1521.05	181.361	507.947	-100.407	11818
R02060	D-glucosamine 1-phosphate 1,6-phosphomutase;	1193.58	2592.28	1642.51	2801.37	1607.63	1885.61	51.9377	112.553	-198.625	11688.9
R01230	xanthosine-5'-phosphate:ammonia ligase (AMP-forming)	1491.65	3025.58	1214.5	3967.97	846.762	1477.44	-161.617	53.4037	-358.34	11557.4
R00005	urea-1-carboxylate amidohydrolase	1108.12	2346.23	1985.02	1924.77	1273.75	1376.57	406.529	848.865	225.439	11495.3
R00189	deamido-NAD+:ammonia ligase (AMP-forming)	1498.02	2192.57	1966.69	1557.75	1755.96	1182.92	357.888	520.483	208.062	11240.3
R00942	tetrahydrofolate:L-glutamate gamma-ligase (ADP-forming)	935.019	2004.37	970.013	3466.57	957.278	1691.13	463.251	460.5	224.47	11172.6
R08572	ATP:(R)-glycerate 2-phosphotransferase	972.382	2349.46	1384.33	2508.28	1934.12	1486.89	90.4351	362.769	-37.8682	11050.8
R00749	ethanolamine ammonia-lyase (acetaldehyde-forming)	897.613	1916.4	1682.17	1977.2	2009.42	1615.72	244.769	435.066	88.9258	10867.3
R00494	glutathione gamma-glutamylaminopeptidase	1296.36	1620.8	186.084	3971.79	1306.05	1152.28	534.228	648.643	75.5132	10791.7
R00197	(R)-lactate:ferricytochrome-c 2-oxidoreductase	1385.87	1921.9	1829.32	2148.84	1771.94	984.208	202.541	389.981	38.6988	10673.3
R09995	Annotation not found	577.191	1833.75	1600.24	1989.12	1724.66	1261.01	531.64	722.614	241.288	10481.5
R02016	NADPH:oxidized-thioredoxin oxidoreductase	1652.46	2114.9	1199.27	3338.3	1206.53	1245.42	-87.327	16.984	-306.622	10379.9
R00131	urea amidohydrolase	816.671	2126.75	2048.94	1196.9	1509.31	1057.89	318.608	761.4	249.631	10086.1
R01082	(S)-malate hydro-lyase (fumarate-forming)	1168.26	2455.68	539.062	3607.54	481.19	1245.29	90.2979	406.342	39.285	10032.9
R09479	ethanol:quinone oxidoreductase	1037.89	2090.64	1315.18	2566.74	1228.86	397.09	436.513	693.553	204.598	9971.06
R02110	1,4-alpha-D-glucan:1,4-alpha-D-glucan 6-alpha-D-(1,4-alpha-D-glucano)-transferase	482.491	1926.83	1957.38	892.5	1555.17	1442.14	541.984	684.504	413.082	9896.09
R05577	L-aspartate:tRNA(Asp) ligase (AMP-forming)	1321.97	2013.19	552.856	3968.37	636.241	1392.88	57.7996	143.911	-214.541	9872.67
R06529	adenosylcobyric acid:(R)-1-aminopropan-2-yl phosphate ligase	1001.73	1839.26	1642.52	1527.41	1438.47	1032.03	379.357	675.257	285.91	9821.94
R03026	(S)-3-hydroxybutanoyl-CoA hydro-lyase	550.057	1605.48	1689.24	1454.24	1780.02	1437.94	427.287	631.699	195.639	9771.61
R01645	4-hydroxy-2-oxo-heptandioate succinate-semialdehyde-lyase (pyruvate-forming)	511.61	1828.87	1913.86	1034.96	1532.71	1305.2	474.357	751.044	251.914	9604.53
R00760	ATP:D-fructose 6-phosphotransferase	136.34	1614.31	453.099	2601.27	1318.5	2148.16	418.597	618.965	206.23	9515.47
R00305	D-glucose:quinone 1-oxidoreductase	1267.44	1888.17	2037.29	947.37	1347.44	995.07	303.28	402.526	175.199	9363.79
R02017	2'-deoxyadenosine 5'-diphosphate:oxidized-thioredoxin 2'-oxidoreductase	-745.851	1941.47	-429.243	5202.12	481.671	1869.44	276.57	528.144	-58.9654	9065.35
R00259	acetyl-CoA:L-glutamate N-acetyltransferase	1202.21	1993.3	1432.9	1998.51	1290.02	967.773	77.8813	119.853	-54.6922	9027.76
R00203	pyruvaldehyde:NAD+ oxidoreductase;	1034.23	1605.56	1164.54	2221.66	1252.8	1014.14	249.752	419.712	-24.8399	8937.56
R01127	IMP 1,2-hydrolase (decyclizing)	723.702	1771.81	686.751	2756.57	380.234	1065.03	523.528	536.713	413.955	8858.29
R00839	6-phospho-beta-D-glucosyl-(1->4)-D-glucose 6-phosphoglucohydrolase	1842.85	3861.33	1164.15	4346.67	-427.637	150.62	-656.255	-780.879	-703.853	8797
R01209	2,3-dihydroxy-3-methylbutanoate hydro-lyase	457.961	1684.62	1687.18	794.829	1404.53	1283.78	520.841	675.742	237.462	8746.94
R03663	L-threonine:tRNA(Thr) ligase (AMP-forming)	2212.91	1876.69	1102.49	2851.39	691.191	-121.848	69.9948	46.6292	-24.4269	8705.03
R07460	L-cysteine:[enzyme]-cysteine sulfurtransferase	713.371	2008.74	689.757	2360.93	840.512	1092.8	351.07	484.26	161.86	8703.3
R05633	CTP: 2-C-methyl-D-erythritol 4-phosphate cytidylyltransferase	874.766	1501.67	1452.87	1271.98	1520.73	763.446	450.712	531.29	329.838	8697.3
R05081	phosphatidylglycerol:membrane-derived-oligosaccharide-D-glucose glycerophosphotransferase	1194.41	2456.43	1407.93	2673.66	807.41	1019.22	-245.68	-356.506	-325.75	8631.13
R01009	GDPmannose:dolichyl-phosphate O-beta-D-mannosyltransferase	1735.43	2169.32	1606.26	1505.72	779.789	-18.5888	347.433	370.171	95.5876	8591.12
R03665	L-valine:tRNAVal ligase (AMP-forming)	2352.09	2835.94	867.181	3141.22	-97.8459	60.8533	-215.852	-42.9473	-377.211	8523.43
R05320	taurine,2-oxoglutarate:O2 oxidoreductase (sulfite-forming)	482.145	1753.63	1210.87	1806.2	633.943	1134.99	400.274	971.964	100.044	8494.05
R04144	5-phospho-D-ribosylamine:glycine ligase (ADP-forming)	1173.02	1937	1495.62	1718.33	1249.25	1067.56	-32.3331	-71.4817	-115.81	8421.15
R01071	1-(5-phospho-D-ribosyl)-ATP:diphosphate phospho-alpha-D-ribosyl-transferase	851.909	1305.34	496.898	2622.58	1127.86	1027.72	343.66	381.157	236.269	8393.4
R01867	(S)-dihydroorotate:fumarate oxidoreductase	643.878	1547.73	1537.75	1174.32	1288.98	745.305	434.024	561.739	373.504	8307.23
R00209	pyruvate:NAD+ 2-oxidoreductase (CoA-acetylating);	1713.3	2298.45	1043.37	3309.03	518.753	570.986	-441.096	-227.249	-576.371	8209.17
R01764	benzoylformate carboxy-lyase (benzaldehyde-forming)	250.511	940.797	1112.7	1748.77	1617.18	1479.3	379.964	461.823	193.098	8184.14
R05225	Annotation not found	940.997	1865.3	1490.79	1339.56	1221.7	633.405	180.667	422.51	81.0854	8176.01
R00209	pyruvate:NAD+ 2-oxidoreductase (CoA-acetylating);	1766.61	2019.15	1311.97	2499.13	236.825	458.369	13.165	119.581	-264.052	8160.76
R00606	methylamine:amicyanin oxidoreductase (deaminating)	629.321	1429.62	914.541	1352.06	1290.36	1189.86	494.109	570.091	267.736	8137.69
R05224	Annotation not found	782.264	1436.3	1376	1313.27	1486.27	999.471	222.674	372.283	127.376	8115.9
R01090	L-leucine:2-oxoglutarate aminotransferase	1746.28	1809.25	929.112	2528.32	325.392	748.03	28.5486	81.1114	-93.3913	8102.65
R00885	GTP:alpha-D-mannose-1-phosphate guanylyltransferase	1823.73	2264.58	1743.33	1265.78	763.592	157.818	-119.946	242.409	-44.3639	8096.93
R00135	Annotation not found	774.711	2050.17	1697.42	1425.79	1024.88	962.847	-23.2935	160.214	-39.8127	8032.92
R03509	N-(5-phospho-beta-D-ribosyl)anthranilate ketol-isomerase	1076.89	1720.26	1525	1307.35	1064.76	921.548	129.332	282	-46.5209	7980.63
R01724	5-phospho-alpha-D-ribose 1-diphosphate:nicotinate ligase (ADP, diphosphate-forming)	862.504	2008.43	945.698	2306.27	706.836	556.174	217.208	318.212	59.2215	7980.55
R00660	phosphoenolpyruvate:UDP-N-acetyl-D-glucosamine 1-carboxyvinyl-transferase	710.301	1669.86	143.219	2855.97	678.222	1685.19	40.0172	283.493	-89.1196	7977.16
R00623	primary_alcohol:NAD+ oxidoreductase	2285.35	1883.54	1011.56	2901.28	255.002	251.054	-110.654	-32.6315	-488.624	7955.88
R09660	S-methyl-5'-thioadenosine amidohydrolase	528.23	1496.46	1418.99	816.24	1284.05	1156.15	449.221	484.816	265.774	7899.94
R03646	L-arginine:tRNA(Arg) ligase (AMP-forming)	1560.49	1377.31	289.219	2704.54	601.599	1135.11	-20.2147	247.799	-185.898	7709.96
R03223	2-methyl-4-amino-5-hydroxymethylpyrimidine-diphosphate:4-methyl-5-(2-phosphoethyl)-thiazole 2-methyl-4-aminopyridine-5-methenyltransferase	957.755	1697.8	1415.41	1260.26	943.946	792.432	253.838	254.209	97.4875	7673.13
R01130	IMP:NAD+ oxidoreductase	1668.4	1788.25	1081.48	2354.37	217.514	122.889	148.704	126.951	88.6553	7597.22
R03522	RX:glutathione R-transferase	-84.1535	1112.76	-279.832	3043.46	55.5227	840.886	967.322	1328.96	603.296	7588.22
R04594	Annotation not found	835.234	1346.08	1247.16	1031.74	1246.57	921.505	323.241	424.236	180.358	7556.12
R00742	acetyl-CoA:carbon-dioxide ligase (ADP-forming)	840.831	1772.87	1100.54	2104.33	632.001	961.252	81.4195	138.736	-97.2543	7534.73
R07412	ferroheme o:acceptor C-81-oxidoreductase (heme a-forming)	-2.49549	1199.47	1040.7	1349.58	1342.68	1164.44	406.561	610.215	358.61	7469.78
R06620	D-glucose:ubiquinone oxidoreductase	1753.72	1050.48	-249.649	4044.34	216.787	1238.81	-168.436	-8.54272	-408.331	7469.18
R02333	chitin amidohydrolase	1482.33	1524.63	1552.29	1223.92	901.183	322.643	164.591	266.755	0.76845	7439.11
R03654	glycine:tRNA(Gly) ligase (AMP-forming)	1558.97	2494.43	-1141.29	5138.02	-460.079	736.233	-254.099	-251.217	-414.482	7406.49
R05986	Annotation not found	311.984	1321.85	1605.96	381.086	1258.38	1285.86	418.267	631.529	134.019	7348.93
R00742	acetyl-CoA:carbon-dioxide ligase (ADP-forming)	2196.62	1728.93	1463.78	1733.25	274.522	-161.652	0	78.5498	0	7314
R02536	phenylacetaldehyde:NAD+ oxidoreductase	345.689	1323.64	1358.56	992.483	1183.94	1098.26	282.875	494.475	194.21	7274.14
R00014	pyruvate:thiamin diphosphate acetaldehydetransferase (decarboxylating)	1645.29	1988.38	990.847	3048.03	-27.1581	-2.23148	-92.2292	-33.2827	-301.462	7216.18
R00742	acetyl-CoA:carbon-dioxide ligase (ADP-forming)	501.163	1106.95	-323.627	3754.32	370.117	2087.03	-10.0575	-9.7875	-290.637	7185.47
R04148	nicotinate-nucleotide:dimethylbenzimidazole phospho-D-ribosyltransferase	457.169	1169.77	1219.39	869.243	1153.71	1021.2	374.41	570.896	340.183	7175.98
R00315	ATP:acetate phosphotransferase	859.218	1839.55	556.94	2479.33	572.234	895.69	-80.9083	30.703	-139.539	7013.22
R04558	5-[(5-phospho-1-deoxy-D-ribulos-1-ylamino)methylideneamino]-1-(5-phospho-beta-D-ribosyl)imidazole-4-carboxamide D-erythro-1-(imidazol-4-yl)glycerol 3-phosphate-lyase (L-glutamine-hydrolysing; 5-amino-1-(5-phospho-beta-D-ribosyl)imidazole-4-carboxamide-forming)	1253.51	1586.98	687.51	2100.57	481.617	856.844	48.7113	133.577	-138.363	7010.96
R02549	4-aminobutanal:NAD+ 1-oxidoreductase;	606.447	1339.12	1369.98	799.904	1009.05	934.453	265.305	436.516	225.685	6986.46
R01513	3-phospho-D-glycerate:NAD+ 2-oxidoreductase	898.235	1640.07	23.0477	3986.91	-482.085	944.109	38.5094	106.118	-170.621	6984.29
R00216	(S)-malate:NADP+ oxidoreductase(oxaloacetate-decarboxylating)	85.5011	883.532	923.883	1378.8	1353.47	1310.18	322.793	584.31	141.663	6984.13
R01528	6-phospho-D-gluconate:NADP+ 2-oxidoreductase (decarboxylating)	1363.14	1834.7	1056.6	2534.9	73.1585	187.673	-44.5303	106.402	-143.411	6968.64
R00227	acetyl-CoA hydrolase	652.989	1343.33	1341.06	1297.26	1257.94	883.304	39.9387	202.203	-79.0025	6939.03
R03409	guanosine 3'-diphosphate 5'-triphosphate 5'-phosphohydrolase	428.534	976.214	-856.833	4652.5	-563.185	1896.16	194.705	285.973	-78.2293	6935.84
R00525	N-formyl-L-glutamate amidohydrolase	712.73	1341.33	1333.95	1352.88	999.338	501.175	202.976	397.911	24.1293	6866.42
R00292	UDP-glucose:glycogen 4-alpha-D-glucosyltransferase	1281.23	1714.07	1295.77	1503.22	587.124	-187.26	155.518	328.282	154.368	6832.32
R04533	(3R)-3-hydroxybutanoyl-[acyl-carrier protein]:NADP+ oxidoreductase	78.5809	1981.29	408.026	3497.39	360.679	915.535	-177.864	118.2	-366.222	6815.62
R00293	UDP-glucose 4,6-hydro-lyase (UDP-4-dehydro-6-deoxy-D-glucose-forming)	976.884	1481.21	1364.15	729.073	977.787	652.35	226.697	254.082	152.746	6814.98
R05578	L-glutamate:tRNA(Glu) ligase (AMP-forming)	1364.99	1262.29	563.888	2171.56	210.803	177.395	402.482	482.785	175.276	6811.47
R02918	L-tyrosine:tRNA(Tyr) ligase (AMP-forming)	975.939	1640.54	872.967	1851.53	127.087	877.397	193.721	169.139	64.2076	6772.53
R01185	1D-myo-inositol 1-phosphate phosphohydrolase	661.226	1679.03	702.65	2403.33	659.897	421.469	-54.52	337.947	-44.6316	6766.39
R11945	NADH:ubiquinone oxidoreductase	-2018.92	1936.08	-7076.7	11866.1	-2283.19	-555.445	1434.71	2870.03	477.189	6649.9
R00509	ATP:adenylylsulfate 3'-phosphotransferase	611.109	1036.32	1089.75	1080.38	1236.78	841.122	260.124	367.564	109.905	6633.05
R00762	D-fructose-1,6-bisphosphate 1-phosphohydrolase	972.764	1268.28	1236.91	1067.03	1109.66	726.022	90.7493	151.872	6.90571	6630.19
R09382	CTP,CTP,ATP:tRNA cytidylyl,cytidylyl,adenylyltransferase	943.217	993.042	90.1152	2901.79	397.517	1103.28	64.8735	198.527	-65.7806	6626.58
R02925	D-sorbitol:(acceptor) 1-oxidoreductase	1363.53	1729.73	1597.63	1023.75	843.155	149.655	-57.9812	20.5021	-164.841	6505.13
R01779	(3R)-3-hydroxyacyl-CoA:NADP+ oxidoreductase	333.73	1138.06	1183.7	940.686	1097.58	1077.5	227.921	318.559	161.442	6479.18
R00465	glycolate:NADP+ oxidoreductase	55.3089	1004.8	354.863	1992.68	872.807	1037.61	338.956	524.699	279.158	6460.88
R03457	D-erythro-1-(imidazol-4-yl)glycerol 3-phosphate hydro-lyase	1103.26	1456.74	1196.6	1136.74	755.958	434.013	97.9994	170.703	49.9277	6401.94
R03471	ATP:4-amino-5-hydroxymethyl-2-methylpyrimidine 5-phosphotransferase	450.045	1548.67	691.727	1874.48	734.026	1027.36	15.5776	43.004	-75.8492	6309.04
R03540	maleamate amidohydrolase	197.752	1100.01	1165.14	738.666	1092.73	928.763	351.349	524.147	204.782	6303.34
R00907	L-alanine:3-oxopropanoate aminotransferase	62.6426	901.387	169.423	1829.65	635.725	1454.09	403.964	615.661	168.521	6241.06
R03460	phosphoenolpyruvate:3-phosphoshikimate 5-O-(1-carboxyvinyl)-transferase	-2.84377	1010.55	-93.9327	2308.05	901.183	1969.61	119.005	135.873	-145.667	6201.83
R00926	propionyladenylate:CoA propionyltransferase	637.142	1098.67	1253.69	1117.88	1184.09	826.29	-43.5386	200.025	-79.2697	6194.98
R00177	ATP:L-methionine S-adenosyltransferase	722.613	1301.7	415.856	1849.33	569.358	909.336	259.682	147.506	18.676	6194.06
R01497	UDP-glucose:N-acylsphingosine D-glucosyltransferase	450.071	766.443	833.288	939.835	1270.79	829.966	329.439	473.97	232.31	6126.11
R01818	D-mannose 6-phosphate 1,6-phosphomutase	1087.4	1752.23	1407.11	1055.73	568.985	-213.847	114.287	284.026	53.5415	6109.47
R02269	5,6-dihydrouracil amidohydrolase	223.503	1102.62	825.797	1296.31	737.369	771.504	397.29	503.294	249.608	6107.3
R00674	L-serine hydro-lyase (adding indole; L-tryptophan-forming)	35.445	1347.48	-95.9946	2933.1	272.278	1092.29	202.833	203.174	91.1476	6081.76
R01067	D-fructose 6-phosphate:D-glyceraldehyde-3-phosphate glycolaldehyde transferase	-583.489	459.816	-559.839	3762.65	873.21	910.023	359.494	650.354	201.139	6073.36
R03660	L-phenylalanine:tRNA(Ala) ligase (AMP-forming)	325.247	1492.44	-811.33	4597.32	-375.153	888.764	-109.114	232.66	-193.538	6047.3
R06613	5,10-methylenetetrahydrofolate,NADPH:dUMP C-methyltransferase	327.146	1095.08	917.78	983.505	1054.96	687.884	326.161	426.072	213.183	6031.77
R07404	5-amino-1-(5-phospho-D-ribosyl)imidazole:carbon-dioxide ligase (ADP-forming)	776.216	1346.8	299.603	2146.35	493.876	1146.63	-57.5502	66.397	-198.897	6019.42
R00291	UDP-glucose 4-epimerase;	1363.88	2075.22	636.438	1497.95	94.8721	701.43	-98.7409	8.11455	-260.999	6018.16
R01398	carbamoyl-phosphate:L-ornithine carbamoyltransferase	1124	1769.91	1275.64	1468.78	575.184	154.912	-56.6818	-119.474	-175.402	6016.86
R04989	Annotation not found	284.371	1076.92	936.71	997.723	1034.31	766.592	259.173	441.897	168.873	5966.56
R04173	3-phosphoserine:2-oxoglutarate aminotransferase	985.922	1241.45	75.8439	2459.5	348.509	902.057	31.1368	4.86214	-117.53	5931.75
R03662	L-serine:tRNA(Ser) ligase (AMP-forming)	1599.83	1315.45	142.233	2677.09	-56.4756	642.518	-140.673	-87.5124	-243.475	5849
R02412	ATP:shikimate 3-phosphotransferase	724.579	1123.01	1204.64	638.159	909.101	566.994	276.548	257.56	96.497	5797.08
R03182	7,8-diaminononanoate:carbon-dioxide cyclo-ligase	544.183	1132.14	1030.43	1041.93	1070.36	383.749	220.062	338.942	-2.63618	5759.16
R00192	S-adenosyl-L-homocysteine hydrolase	794.886	1025.45	888.233	1020.26	635.026	429.105	387.925	435.288	93.541	5709.71
R01658	dimethylallyl-diphosphate:isopentenyl-diphosphate dimethylallyltranstransferase	785.688	1207.63	1077.32	713.616	820.493	222.708	325.01	355.88	183.305	5691.65
R01086	2-(Nomega-L-arginino)succinate arginine-lyase (fumarate-forming)	819.92	1299.41	852.108	1449.23	626.877	467.26	37.9073	199.585	-78.9953	5673.3
R04429	butyryl-[acp]:NAD+ trans-2-oxidoreductase	469.609	1322.19	1202.34	1615.55	586.551	349.666	77.6258	89.4283	-56.9015	5656.06
R00705	3-oxopropanoate:NAD+ oxidoreductase (decarboxylating, CoA-acetylating)	44.5759	962.499	842.057	753.737	804.845	927.598	485.041	592.019	188.325	5600.7
R00505	UDP-alpha-D-galactopyranose furanomutase	1039.18	1424.1	475.244	1939.53	237.77	956.076	-182.09	-99.8603	-216.126	5573.83
R00191	adenosine 3',5'-phosphate 5'-nucleotidohydrolase	1815.72	1463.68	1335.28	1930.2	-137.487	-665.87	-74.884	-24.7216	-81.7519	5560.17
R00339	(R,R)-tartrate hydro-lyase (oxaloacetate-forming)	287.881	1228.41	1295.41	966.129	1051.7	595.54	10.8537	190.297	-71.6156	5554.61
R02239	1,2-diacyl-sn-glycerol 3-phosphate phosphohydrolase	1610.57	992.618	859.986	1681.75	277.763	-40.4653	0	132.197	0	5514.42
R00830	succinyl-CoA:glycine C-succinyltransferase (decarboxylating)	619.948	960.13	940.698	1156.01	797.877	404.699	196.04	283.202	145.516	5504.12
R11168	carbon-monoxide:quinone oxidoreductase	117.302	1070.27	1163.65	406.663	890.805	725.874	343.509	549.256	227.826	5495.16
R00527	S-formylglutathione hydrolase	1140.12	1240.82	795.077	1547.51	429.458	342.746	50.3931	93.4038	-156.279	5483.24
R01324	citrate hydroxymutase	175.95	834.509	677.67	1433.65	1056.89	144.389	361.507	580.692	198.654	5463.91
R05217	precorrin-3A,NADH:oxygen oxidoreductase (20-hydroxylating)	367.069	859.154	761.474	734.106	852.504	742.856	352.021	443.297	317.22	5429.7
R10649	tRNA (N6-L-threonylcarbamoyladenosine37):sulfur-donor,S-adenosyl-L-methionine C2-methylthiotransferase	387.106	722.858	739.581	972.689	999.849	529.92	370.298	429.01	270.176	5421.49
R03789	tRNA-guanosine34:queuine tRNA-D-ribosyltransferase	948.737	1664.2	663.343	1851.75	310.314	543.534	-146.21	-187.213	-230.545	5417.91
R00206	ATP:pyruvate,phosphate phosphotransferase	55.8126	877.083	997.878	558.977	1019.8	615.171	435.427	523.801	328.429	5412.38
R00966	UMP:diphosphate phospho-alpha-D-ribosyltransferase	969.119	1110.93	233.04	1963.56	267.887	744.078	60.816	101.644	-40.2888	5410.79
R04467	Annotation not found	781.697	1955.56	1018.55	1623.13	293.41	916.642	-379.42	-380.47	-420.373	5408.73
R03661	L-proline:tRNA(Pro) ligase (AMP-forming)	912.569	805.535	-655.966	3732.8	82.4752	618.827	-99.172	191.695	-187.542	5401.22
R01221	glycine:NAD+ 2-oxidoreductase (tetrahydrofolate-methylene-adding);	-848.899	248.561	-1248.44	3250.61	775.722	1219.92	632.238	1030.29	338.569	5398.57
R04072	dolichyl-beta-D-mannosyl-phosphate:protein-serine O-D-mannosyltransferase	2657.41	954.577	497.851	2689.12	-949.784	-546.929	0	83.3262	0	5385.58
R04858	S-adenosyl-L-methionine:DNA (cytosine-5-)-methyltransferase	1828.03	2063.4	1445.71	1787.93	-863.922	494.18	-456.01	-446.264	-491.193	5361.85
R03313	L-glutamate-5-semialdehyde:NADP+ 5-oxidoreductase (phosphorylating)	1377.78	1485.96	-575.072	2659.83	-504.131	918.548	93.749	-15.1839	-84.8236	5356.66
R01087	maleate cis-trans-isomerase	155.278	854.878	946.33	674.735	939.077	882.938	312.566	427.263	161.396	5354.46
R04035	phosphoribosyl-ATP pyrophosphohydrolase	793.289	1214.14	991.339	907.276	708.147	436.265	101.378	163.747	18.3228	5333.9
R01884	creatinine amidohydrolase	822.564	1185.82	1070.82	1025.83	883.112	290.537	39.0115	78.0734	-76.9919	5318.78
R00703	(S)-lactate:NAD+ oxidoreductase	727.331	1827.69	1378.05	1710.44	593.416	415.021	-432.531	-461.123	-486.848	5271.44
R00239	ATP:L-glutamate 5-phosphotransferase	1246.13	1512.07	142.469	1904.56	-567.958	572.241	128.508	252.141	73.384	5263.53
R05149	S-adenosyl-L-methionine:1-precorrin-6Y C5,15-methyltransferase (C-12-decarboxylating)	531.061	1004.91	806.105	810.871	648.766	608.633	306.303	358.338	177.66	5252.64
R00409	(2S,3R)-3-hydroxybutane-1,2,3-tricarboxylate pyruvate-lyase (succinate-forming)	267.495	861.6	764.961	790.446	938.117	767.048	307.632	347.575	189.251	5234.13
R01288	O4-succinyl-L-homoserine:hydrogen sulfide S-(3-amino-3-carboxypropyl)transferase;	80.2569	795.095	779.27	979.413	990.37	627.4	226.408	407.014	317.878	5203.1
R03657	L-leucine:tRNA(Leu) ligase (AMP-forming)	1622.64	1364.81	310.138	2956.23	-1125.76	49.8434	30.0736	207.427	-234.666	5180.72
R03658	L-lysine:tRNALys ligase (AMP-forming)	1121.27	1112.44	313.055	2412.84	-102.06	691.751	-150.064	-24.6385	-218.06	5156.54
R00078	Fe(II):oxygen oxidoreductase;	1132.73	1293.74	926.38	1253.86	500.989	103.125	-30.1104	34.9866	-96.0169	5119.68
R07390	Annotation not found	493.573	1145.76	59.4706	2746.57	-155.114	640.196	62.4093	170.582	-64.9862	5098.46
R00717	glycolate:NAD+ oxidoreductase	322.136	1085.97	336.425	1796.96	290.07	887.573	152.641	149.094	76.0978	5096.97
R00028	maltose glucohydrolase	1502.37	1764.86	1698.98	1437.23	-218.69	-634.577	-178.985	-126.326	-173.315	5071.54
R00207	pyruvate:oxygen 2-oxidoreductase (phosphorylating)	1115.97	1696.09	1067.07	1415.77	426.676	518.041	-358.522	-423.002	-403.496	5054.59
R00214	(S)-malate:NAD+ oxidoreductase (decarboxylating)	1011.11	1695.17	998.358	1322.69	226.325	384.916	-188.74	-183.526	-227.535	5038.76
R08764	6-hydroxynicotinate,NADH:oxygen oxidoreductase (3-hydroxylating, decarboxylating)	329.816	796.369	790.784	789.274	694.645	765.525	279.144	408.241	176.272	5030.07
R08236	S-adenosyl-L-methionine:6-mercaptopurin S-methyltransferase	574.76	972.322	986.225	687.952	825.013	667.77	115.125	209.711	-9.19556	5029.68
R04640	N-(5'-phospho-D-ribosylformimino)-5-amino-1- (5''-phospho-D-ribosyl)-4-imidazolecarboxamide ketol-isomerase;	1015.03	1145.06	676.397	1594.4	387.785	460.554	-56.6332	10.1344	-212.136	5020.59
R01220	5,10-methylenetetrahydrofolate:NADP+ oxidoreductase	345.432	603.807	-298.045	2359.23	338.11	1147.37	201.537	215.737	100.384	5013.56
R00578	L-aspartate:L-glutamine amido-ligase (AMP-forming)	104.526	691.848	233.206	1665	178.93	1064.34	354.748	475.415	238.801	5006.81
R01374	D-phenylalanine:quinone oxidoreductase (deaminating)	233.626	57.303	-1189.2	3085.8	795.731	1889.37	12.4421	220.168	-105.346	4999.89
R09936	uracil,FMNH2:oxygen oxidoreductase (uracil hydroxylating, ring-opening)	95.0699	774.141	777.769	994.521	508.626	787.392	350.915	535.4	172.899	4996.73
R09125	2,5-dihydroxypyridine:oxygen 5,6-oxidoreductase	152.731	843.151	921.212	756.318	851.453	691.663	258.26	392.709	128.473	4995.97
R02283	N2-acetyl-L-ornithine:2-oxoglutarate aminotransferase	826.422	1504.4	869.627	1243.51	604.175	392.619	-106.02	-170.071	-220.767	4943.9
R01061	D-glyceraldehyde-3-phosphate:NAD+ oxidoreductase (phosphorylating)	1111.74	1474.38	558.589	2248.17	-156.604	74.0776	-87.9533	-131.559	-179.909	4910.93
R04424	(2S,3S)-2-hydroxybutane-1,2,3-tricarboxylate hydro-lyase [(Z)-but-2-ene-1,2,3-tricarboxylate-forming]	659.501	1076.32	933.589	919.22	482.194	193.746	237.743	274.03	124.289	4900.63
R01954	L-citrulline:L-aspartate ligase (AMP-forming)	951.383	1241.06	-144.815	1574.8	-68.2765	581.874	248.943	300.522	191.733	4877.23
R01056	D-ribose-5-phosphate aldose-ketose-isomerase	460.076	1006.53	487.53	2256.67	202.108	1063.48	-211.831	-65.1742	-338.598	4860.78
R06200	Annotation not found	62.2541	1287.38	1339.71	424.676	895.367	528.316	3.7503	419.423	-105.047	4855.83
R04292	glycerone phosphate:iminosuccinate alkyltransferase (cyclizing)	363.818	914.023	779.103	681.443	717.136	669.368	255.876	351.741	106.044	4838.55
R09735	adenylyl-molybdopterin:molybdate molybdate transferase (AMP-forming)	246.487	517.684	-261.808	1968.12	767.041	1066.67	168.264	341.479	11.3671	4825.31
R03066	6-(hydroxymethyl)-7,8-dihydropterin:4-aminobenzoate 2-amino-4-hydroxydihydropteridine-6-methenyltransferase	199.043	684.359	663.931	1564.14	646.787	914.295	38.2656	98.3473	-78.8662	4730.3
R01555	maltose:phosphate 1-beta-D-glucosyltransferase	855.639	1820.53	805.889	1124.89	260.995	20.6369	-58.9148	-50.2668	-61.1759	4718.22
R02059	N-acetyl-D-glucosamine-6-phosphate amidohydrolase	88.2983	591.909	-149.472	2388.93	480.37	948.409	102.767	221.456	-16.6954	4655.97
R01248	L-proline:NAD+ 5-oxidoreductase	724.438	1302.96	140.116	2114.44	236.13	578.877	-115.532	-90.2504	-242.471	4648.71
R01281	palmitoyl-CoA:L-serine C-palmitoyltransferase (decarboxylating)	410.352	809.266	765.769	742.921	941.524	477.653	208.042	195.452	85.3266	4636.31
R03118	UDPglucose:1,3-beta-D-glucan 3-beta-D-glucosyltransferase	3111.29	1449.58	1040.84	2054.9	-1415.99	-1514.58	-36.9778	-38.7105	-46.6822	4603.67
R00264	2,5-dioxopentanoate:NADP+ 5-oxidoreductase	1783.29	1076.27	659.471	1725.93	-193.773	-517.648	0	56.3509	0	4589.89
R01132	IMP:diphosphate phospho-D-ribosyltransferase	851.732	1360.91	683.566	1283.9	370.431	531.326	-156.325	-151.07	-185.755	4588.72
R02971	ATP:pantothenate 4'-phosphotransferase	720.136	1205.09	437.02	2338.53	-241.225	455.038	-86.3018	-79.8327	-173.979	4574.48
R04463	5'-phosphoribosylformylglycinamide:L-glutamine amido-ligase (ADP-forming)	332.443	1338.63	-737.814	3954.23	-1661.9	1424.54	115.431	97.5069	-298.079	4564.99
R02030	CDP-diacylglycerol:phosphatidylglycerol 3-phosphatidyltransferase	601.268	842.011	877.812	773.769	686.692	434.37	152.555	180.892	10.4366	4559.81
R06263	dolichyl beta-D-glucosyl phosphate:D-Glc-alpha-(1->3)-D-Man-alpha-(1->2)-D-Man-alpha-(1->2)-D-Man-alpha-(1->3)-[D-Man-alpha-(1->2)-D-Man-alpha-(1->3)-[D-Man-alpha-(1->2)-D-Man-alpha-(1->6)]-D-Man-alpha-(1->6)]-D-Man-beta-(1->4)-D-GlcNAc-beta-(1->4)-D-GlcNAc-diphosphodolichol alpha-1,3-glucosyltransferase	1039.54	1248.3	1030.85	1204.66	166.53	-135.382	0	0	0	4554.49
R05634	ATP:4-(cytidine 5'-diphospho)-2-C-methyl-D-erythritol 2-phosphotransferase	341.195	653.233	125.563	1725.05	770.574	937.106	57.0548	84.2838	-165.226	4528.83
R03650	L-cysteine:tRNA(Cys) ligase (AMP-forming)	638.644	522.184	-191.019	2689.06	-25.236	982.609	48.9552	-2.20164	-135.741	4527.25
R00946	5-methyltetrahydrofolate:L-homocysteine S-methyltransferase	719.938	1224.82	616.387	855.591	741.492	28.1699	160.336	210.543	-51.5727	4505.7
R09126	N-formylmaleamic acid amidohydrolase	173.785	735.695	817.956	539.782	775.821	708.387	235.384	392.666	126.006	4505.48
R01737	ATP:D-gluconate 6-phosphotransferase	542.47	976.61	816.633	753.934	762.502	434.448	38.129	168.264	-11.0124	4481.98
R00137	ATP:nicotinamide-nucleotide adenylyltransferase	933.918	925.675	822.672	1039.48	270.057	150.64	134.51	127.293	43.418	4447.66
R01385	UDP-glucuronate 4-epimerase	459.792	969.91	841.758	597.625	781.736	443.151	124.548	220.009	-9.9901	4428.54
R01135	IMP:L-aspartate ligase (GDP-forming)	460.399	564.885	-233.851	2279.44	191.291	649.513	237.386	205.46	58.1534	4412.68
R00214	(S)-malate:NAD+ oxidoreductase (decarboxylating)	1387.36	1663.84	1228.16	1202.7	-6.60769	-208.233	-242.554	-319.638	-305.02	4400.01
R02737	UDPglucose:D-glucose-6-phosphate 1-alpha-D-glucosyltransferase	1257.04	1081.21	928.463	1373.38	90.3862	-371.696	0	0	0	4358.79
R00931	propanoyl-CoA:oxaloacetate C-propanoyltransferase (thioester-hydrolysing, 1-carboxyethyl-forming);	367.879	833.972	706.149	759.863	724.313	468.589	188.787	218.451	62.0636	4330.07
R11547	L-leucyl-tRNA(Leu):[protein] N-terminal L-glutamate leucyltransferase	381.394	681.093	697.23	528.776	728.577	583.956	303.289	306.37	116.748	4327.43
R07463	glycine:oxygen oxidoreductase	401.622	776.18	766.542	692.121	580.943	516.245	217.544	288.805	83.5857	4323.59
R00299	ATP:D-glucose 6-phosphotransferase	1126.49	962.847	698.165	1461.33	98.6982	-77.5123	0	45.2514	0	4315.26
R04198	2,3,4,5-tetrahydrodipicolinate:NAD+ 4-oxidoreductase	194.901	857.905	132.112	1584.89	453.989	1026.03	75.6931	51.9735	-63.5897	4313.91
R10707	acetyl-CoA:malonyl-[acyl-carrier protein] C-acetyltransferase (decarboxylating)	890.185	1447.98	-70.4414	2014.72	33.004	645.063	-199.527	-159.82	-294.089	4307.07
R00965	orotidine-5'-phosphate carboxy-lyase (UMP-forming)	573.155	970.739	419.744	1465.36	367.624	669.226	-26.805	8.9007	-188.923	4259.02
R01402	S-methyl-5'-thioadenosine:phosphate S-methyl-5-thio-alpha-D-ribosyl-transferase	555.725	863.599	710.15	926.345	569.873	232.028	141.65	198.945	56.7367	4255.05
R02630	protein-N(pi)-phosphohistidine:D-mannose 6-phosphotransferase	1020.66	1371.62	942.163	1013.14	529.693	146.265	-233.982	-278.021	-265.654	4245.87
R00190	AMP:diphosphate phospho-D-ribosyltransferase	348.45	799.346	129.398	1695.05	292.722	658.369	102.044	169.202	25.8049	4220.38
R03655	L-histidine:tRNA(His) ligase (AMP-forming)	640.8	641.601	-525.405	2616.52	-63.151	1153.79	-12.9673	-43.7195	-214.556	4192.91
R08700	[enzyme]-S-sulfanylcysteine:tRNA-uridine sulfurtransferase (ATP-hydrolysing)	110.253	471.233	-102.251	1422.65	697.095	1067.08	213.974	253.25	35.7903	4169.07
R09083	Annotation not found	328.115	828.209	776.919	535.636	660.799	518.19	136.627	265.81	106.835	4157.14
R00238	acetyl-CoA:acetyl-CoA C-acetyltransferase	410.144	1050.46	712.061	1104.06	407.162	655.094	-75.0559	-30.5344	-92.9775	4140.41
R03948	S-adenosyl-L-methionine:precorrin-4 C20-methyltransferase	357.945	802.655	685.065	650.81	615.252	403.112	182.879	249.116	154.999	4101.83
R01492	ATP:cob(I)alamin Co-beta-adenosyltransferase	430.73	795.815	757.347	845.783	681.734	96.9201	163.567	282.11	39.7079	4093.72
R07773	S-adenosyl-L-methionine:cobalt-precorrin-5B (C1)-methyltransferase	345.131	697.622	672.311	585.649	654.077	670.899	171.208	234.924	60.4746	4092.29
R04208	2-(formamido)-N1-(5-phosphoribosyl)acetamidine cyclo-ligase (ADP-forming)	309.611	634.896	119.94	1718.43	510.843	1014.26	-17.3078	-52.0279	-155.298	4083.34
R03656	L-isoleucine:tRNA(Ile) ligase (AMP-forming)	1801.69	776.16	-968.754	3285.03	-664.175	320.015	-181.087	5.91235	-300.051	4074.75
R05916	Annotation not found	1343.41	1000.57	882.03	1564.29	-287.444	-399.672	-16.8943	-2.16525	-18.6467	4065.49
R10648	L-threonylcarbamoyladenylate:adenine in tRNA N6-L-threonylcarbamoyltransferase	1099.38	621.631	-125.906	2636.94	-15.222	502.252	-185.175	-186.559	-296.205	4051.13
R00619	ATP:thiamine diphosphotransferase	991.92	1146.51	897.423	1403.16	-44.4304	-71.8493	-82.2674	-60.7655	-137.307	4042.39
R02164	succinate:quinone oxidoreductase	-137.436	1527.94	-1685.39	5901.29	-1358.53	648.283	-254.757	-118.398	-484.025	4038.97
R05221	Annotation not found	288.353	745.466	771.284	561.256	662.288	489.422	153.949	266.466	99.3206	4037.8
R07456	D-ribulose 5-phosphate,D-glyceraldehyde 3-phosphate pyridoxal 5'-phosphate-lyase	832.109	1049.98	623.214	1173.38	311.418	450.201	-127.121	-125.047	-152.662	4035.47
R01224	5-methyltetrahydrofolate:NADP+ oxidoreductase	1282.32	1430.78	289.053	2120.7	-749.097	-38.5542	-36.8513	-125.999	-144.534	4027.81
R01626	malonyl-CoA:[acyl-carrier-protein] S-malonyltransferase	191.925	1142.87	163.536	1820.2	304.403	351.763	17.4341	89.0193	-58.703	4022.45
R01320	S-adenosyl-L-methionine:phosphatidyl-N-dimethylethanolamine N-methyltransferase	724.143	849.394	819.402	573.231	414.478	99.3538	189.06	255.341	76.3005	4000.7
R05982	Annotation not found	1155.44	1156.69	801.371	1074.44	-54.7587	-182.13	0	40.3068	0	3991.36
R01185	1D-myo-inositol 1-phosphate phosphohydrolase	156.231	823.367	866.376	669.736	592.587	345.889	203.424	239.882	89.4795	3986.97
R00548	riboflavin-5-phosphate phosphohydrolase	-81.9381	736	155.947	1180.47	420.781	778.367	322.06	366.58	104.742	3983.01
R00899	L-cysteinylglycine dipeptidase	905.518	1158.36	512.099	1060.09	267.434	337.142	-91.4529	-69.9131	-117.988	3961.28
R00751	L-threonine acetaldehyde-lyase (glycine-forming)	-99.0328	400.795	-275.84	1722.25	576.868	1001.43	256.84	289.433	83.2904	3956.04
R05150	precorrin-6Y:NADP+ oxidoreductase	217.406	707.011	664.609	520.83	533.471	453.988	271.815	350.172	228.766	3948.07
R11582	CTP:molybdenum cofactor cytidylyltransferase	127.017	654.885	622.278	674.152	896.466	597.66	108.62	239.357	22.679	3943.11
R01908	oxalyl-CoA carboxy-lyase (formyl-CoA-forming)	283.609	654.825	759.334	392.346	607.272	502.487	256.082	283.31	155.899	3895.16
R05177	precorrin 8X 11,12-methylmutase	253.541	721.842	683.937	603.072	546.898	421.855	204.317	249.844	176.596	3861.9
R10152	sulfide:quinone oxidoreductase	600.182	1042.84	881.582	648.197	209.207	-122.307	198.831	228.376	161.13	3848.04
R00104	ATP:NAD+ 2'-phosphotransferase	237.168	607.699	-43.2202	1922.87	-16.2227	669.499	155.631	180.711	98.9455	3813.08
R05358	acrylonitrile aminohydrolase	366.569	473.184	307.378	916.366	633.038	666.561	145.635	204.604	83.1351	3796.47
R00671	L-ornithine ammonia-lyase (cyclizing; L-proline-forming)	231.07	560.055	522.268	808.682	681.206	575.302	110.122	231.172	66.9244	3786.8
R00158	ATP:UMP phosphotransferase	273.141	805.521	285.344	1156.52	370.901	971.51	32.2525	-4.52469	-105.199	3785.47
R11335	ubiquinol:oxygen oxidoreductase (H+-transporting)	-1425.36	288.202	-828.982	3090.47	912.322	1702.55	-83.092	423.02	-302.979	3776.15
R05181	S-adenosyl-L-methionine:precorrin-4 C11 methyltransferase	419.095	737.53	679.219	574.95	537.955	414.171	156.183	180.643	61.7247	3761.47
R02017	2'-deoxyadenosine 5'-diphosphate:oxidized-thioredoxin 2'-oxidoreductase	1548.32	960.679	759.901	1471.83	-132.641	-773.923	-32.3958	-20.9327	-35.6986	3745.13
R01245	adenosine ribohydrolase	1061.15	1422.1	657.222	2331.35	-262.825	-76.4814	-433.1	-534.398	-469.981	3695.04
R00209	pyruvate:NAD+ 2-oxidoreductase (CoA-acetylating);	356.541	617.669	626.236	307.557	556.061	528.171	251.18	287.663	163.531	3694.61
R00112	NADPH:NAD+ oxidoreductase	-760.659	98.6797	-875.238	2215.63	-84.4282	1241.74	654.731	707.355	468.362	3666.17
R00842	sn-glycerol-3-phosphate:NAD+ 2-oxidoreductase	56.5788	597.55	-640.601	2022.04	69.2948	1256.5	164.808	194.922	-61.9973	3659.09
R02718	D-alanine:poly(ribitol phosphate) ligase (AMP-forming)	487.682	933.012	358.864	1273.47	364.67	630.561	-150.991	-70.6699	-185.932	3640.67
R01090	L-leucine:2-oxoglutarate aminotransferase	90.7914	585.457	552.922	500.818	597.581	467.852	306.926	359.418	162.864	3624.63
R00732	L-arogenate:NAD+ oxidoreductase	433.913	566.187	632.667	622.585	488.115	339.024	175.047	229.833	127.956	3615.33
R00704	(R)-lactate:NAD+ oxidoreductase	164.132	243.325	-755.567	1916.83	269.439	1213.8	272.902	233.424	48.5759	3606.86
R03875	Annotation not found	1494.1	1256.62	1005.69	1136.58	-496.951	-864.17	0	66.3056	0	3598.18
R02055	phsophatidyl-L-serine carboxy-lyase	496.012	459.144	-48.0961	2046.37	-253.789	582.768	160.942	112.893	-21.4315	3534.81
R02241	acyl-CoA:1-acyl-sn-glycerol-3-phosphate 2-O-acyltransferase	422.423	466.793	-445.142	2179.05	97.6027	576.361	147.522	224.471	-158.435	3510.64
R00623	primary_alcohol:NAD+ oxidoreductase	396.594	839.231	645.423	540.428	483.159	307.37	75.883	172.466	42.5474	3503.1
R02472	(R)-pantoate:NADP+ 2-oxidoreductase	-227.113	809.429	-420.747	2421.82	-167.019	1705.18	-147.036	-45.6638	-428.613	3500.24
R01244	adenine aminohydrolase	1193.44	840.012	172.886	1671.31	109.048	226.487	-236.118	-268.762	-256.247	3452.06
R00332	ATP:GMP phosphotransferase	507.881	927.172	-307.531	1801.93	-17.8603	828.675	-104.932	-36.0194	-185.991	3413.33
R00274	glutathione:hydrogen-peroxide oxidoreductase	650.725	618.169	241.637	1072.8	404.983	163.385	95.333	133.09	31.0326	3411.15
R00425	GTP 7,8-8,9-dihydrolase (diphosphate-forming)	-131.965	216.827	-2.92962	1666.22	177.247	860.456	135.892	288.99	185.188	3395.92
R09597	L-lysine:[tRNA(Ile2)]-cytidine34 ligase (AMP-forming)	-216.855	101.041	-257.2	1610.99	499.012	1285.1	185.821	231.118	-45.6283	3393.4
R01072	5-phosphoribosylamine:diphosphate phospho-alpha-D-ribosyltransferase (glutamate-amidating)	153.257	677.556	-270.934	2101.96	-165.054	627.108	118.423	160.577	-26.2369	3376.65
R02382	tyramine:oxygen oxidoreductase(deaminating)(flavin-containing)	167.89	642.829	628.066	296.754	506.383	475.133	280.936	255.661	96.4629	3350.12
R01776	acetyl-CoA:L-homoserine O-acetyltransferase	1315.49	992.575	559.005	1063.15	-124.841	-517.121	15.9587	59.1234	-23.4154	3339.92
R01720	nicotinate:NADP+ 6-oxidoreductase (hydroxylating)	52.1997	630.632	601.674	343.688	686.966	618.69	138.593	185.134	78.5511	3336.13
R01321	CDP-choline:1,2-diacyl-sn-glycerol cholinephosphotransferase	905.783	834.817	722.915	833.509	111.035	-146.24	0	69.2406	0	3331.06
R01926	ATP:sphingosine 1-phosphotransferase;	1000.1	892.483	839.285	606.16	63.398	-123.108	0	46.7354	0	3325.05
R01315	phosphatidylcholine 2-acylhydrolase	925.032	925.126	810.168	1175.09	-108.434	-426.532	0	23.732	0	3324.18
R02082	(R)-mevalonate:NADP+ oxidoreductase (CoA acylating)	970.919	695.614	625.254	913.552	256.732	-142.4	0	0	0	3319.67
R00308	1,3-beta-D-glucan glucanohydrolase	1618.72	1280.56	897.094	1258.9	-717.873	-1039.45	-16.9243	52.7371	-18.3124	3315.45
R00658	2-phospho-D-glycerate hydro-lyase (phosphoenolpyruvate-forming)	620.795	1202.77	315.103	1921.86	-712.863	179.41	-46.9512	34.9029	-209.746	3305.28
R07770	Annotation not found	484.856	999.586	747.911	1221.37	35.8687	63.4582	-114.409	16.6755	-156.678	3298.64
R02649	ATP:N-acetyl-L-glutamate 5-phosphotransferase	625.302	1127.23	746.425	443.794	161.326	106.409	1.08305	94.5305	-56.9999	3249.1
R03659	L-methionine:tRNAMet ligase (AMP-forming)	1318.36	855.321	-474.748	3258.48	-946.104	203.844	-343.139	-255.097	-418.749	3198.17
R00014	pyruvate:thiamin diphosphate acetaldehydetransferase (decarboxylating)	1362.62	834.598	652.809	1314.41	-471.276	-453.562	-18.0762	-20.3933	-23.8479	3177.29
R00416	UTP:N-acetyl-alpha-D-glucosamine-1-phosphate uridylyltransferase	178.903	939.336	-704.767	2570.65	39.1127	811.183	-208.977	-163.592	-323.608	3138.24
R00381	(deoxyribonucleotide)n:5'-phospho-(deoxyribonucleotide)m ligase (AMP-forming)	1275.06	747.71	637.357	941.325	-140.969	-366.19	-20.0849	84.3803	-21.2886	3137.3
R01209	2,3-dihydroxy-3-methylbutanoate hydro-lyase	294.788	676.64	34.2222	2166.3	-421.786	86.8799	95.7786	183.205	20.5098	3136.53
R05180	S-adenosyl-L-methionine:precorrin-3B C17-methyltransferase	105.237	441.667	461.634	456.939	512.856	427.879	248.935	285.56	189.621	3130.33
R02549	4-aminobutanal:NAD+ 1-oxidoreductase;	275.635	724.292	571.029	309.935	649.849	270.055	128.982	146.962	41.3644	3118.1
R11309	Annotation not found	195.04	693.586	807.075	192.8	493.903	284.602	141.522	271.739	29.0974	3109.37
R00782	L-cysteine hydrogen-sulfide-lyase (deaminating; pyruvate-forming)	399.697	905.169	426.17	566.045	463.203	314.997	64.2731	-10.1454	-38.45	3090.96
R00709	isocitrate:NAD+ oxidoreductase (decarboxylating)	1039.75	827.452	647.498	1327.41	-311.334	-587.57	47.9756	92.7879	-20.6359	3063.33
R01126	inosine 5'-monophosphate phosphohydrolase	773.55	735.591	658.998	1064.92	98.8374	-281.344	0	0	0	3050.55
R03599	L-selenocysteine selenide-lyase (L-alanine-forming)	657.212	643.106	520.196	1184.83	140.542	18.6357	-46.5122	53.4517	-123.494	3047.97
R04037	1-(5-phospho-D-ribosyl)-AMP 1,6-hydrolase	195.815	498.633	517.243	373.271	577.906	387.333	172.822	197.974	120.724	3041.72
R00021	L-glutamate:ferredoxin oxidoreductase (transaminating)	625.101	901.428	159.949	731.991	639.086	204.808	-54.5442	-90.4269	-84.1087	3033.28
R00127	ATP:AMP phosphotransferase	686.038	750.03	64.5334	1507.4	-8.79058	219.867	-56.4165	-20.617	-115.892	3026.15
R02948	(S)-2-hydroxy-2-methyl-3-oxobutanoate carboxy-lyase	50.4574	421.054	-423.445	1308.14	519.521	1115.32	60.1893	44.8221	-81.465	3014.6
R02065	geranylgeranyl-diphosphate:geranylgeranyl-diphosphate geranylgeranyltransferase (prephytoene-diphosphate-forming)	171.043	521.164	481.606	568.478	566.498	369.142	113.395	138.359	77.5607	3007.25
R00286	UDP-glucose:NAD+ 6-oxidoreductase	21.6231	724.907	-60.6185	886.23	16.0422	479.284	320.973	445.357	170.294	3004.09
R00704	(R)-lactate:NAD+ oxidoreductase	672.401	1368.18	-70.7695	1703.58	-293.331	381.467	-223.351	-257.025	-292.112	2989.04
R00974	cytosine aminohydrolase	93.9846	444.306	393.931	567.137	632.232	486.564	97.813	192.084	73.4692	2981.52
R01870	orotidine-5'-phosphate:diphosphate phospho-alpha-D-ribosyl-transferase	474.901	707.76	-181.205	1837.58	-222.172	387.942	23.2261	27.5421	-94.8756	2960.7
R00235	acetate:CoA ligase (AMP-forming)	251.105	307.453	-1212.69	2731.04	-734.145	1078.24	345.549	386.004	-204.631	2947.93
R01676	guanine aminohydrolase	913.886	848.828	-68.1983	1752.11	-252.36	-128.644	-32.0016	54.9389	-170.919	2917.64
R03361	ATP:1-phosphatidyl-1D-myo-inositol 4-phosphotransferase	1742.9	1094.07	910.136	1128.07	-715.878	-1340.55	0	75.1705	0	2893.92
R00451	meso-2,6-diaminoheptanedioate carboxy-lyase (L-lysine-forming)	123.292	621.232	-248.702	1833.29	371.054	691.294	-156.275	-74.3275	-272.267	2888.59
R02245	ATP:(R)-mevalonate 5-phosphotransferase	711.713	888.445	457.453	933.301	41.0551	4.80909	-61.7792	-24.809	-73.2159	2876.97
R04448	ATP:4-methyl-5-(2-hydroxyethyl)thiazole 2-phosphotransferase	474.334	1113.18	334.372	792.212	194.118	448.381	-156.938	-150.988	-176.905	2871.77
R00801	sucrose glucohydrolase	519.247	959.32	523.847	943.093	-136.408	365.165	-107.571	-77.2108	-120.049	2869.43
R00230	acetyl-CoA:phosphate acetyltransferase	-317.615	-39.5056	-1193.29	2153.3	384.046	1141.08	232.677	335.606	161.828	2858.13
R09289	3-hydroxypropionate:NADP+ oxidoreductase	969.018	570.538	-4.25681	1441.06	24.128	65.8864	-70.7286	6.15572	-145.352	2856.45
R00548	riboflavin-5-phosphate phosphohydrolase	1603.68	638.339	556.92	1251.62	-621.83	-591.005	0	0	12.1327	2849.85
R05884	isopentenyl-diphosphate:ferredoxin oxidoreductase	-124.178	142.439	-644.339	1461.54	374.488	1046.53	244.45	232.945	112.193	2846.07
R03664	L-tryptophan -tRNA(Trp) ligase (AMP-forming)	850.211	1297.78	-317.168	1566.12	-991.37	-166.925	203.623	231.993	127.829	2802.09
R05223	Annotation not found	246.809	521.157	538.913	296.124	450.274	357.695	85.4636	213.61	67.3393	2777.39
R00513	ATP:cytidine 5'-phosphotransferase	646.004	817.522	485.652	918.592	14.817	75.8886	-85.4817	-30.9309	-78.2175	2763.84
R00694	L-phenylalanine:2-oxoglutarate aminotransferase	1132.88	324.82	20.3923	2029.64	-121.099	-188.691	-129.631	-73.8002	-244.635	2749.87
R03443	N-acetyl-L-glutamate-5-semialdehyde:NADP+ 5-oxidoreductase (phosphrylating)	-268.345	484.218	-626.91	2017.56	-198.214	969.338	145.933	184.481	3.07491	2711.14
R03245	ATP:(R)-5-phosphomevalonate phosphotransferase	788.747	827.306	388.298	918.65	14.8893	131.176	-120.356	-104.364	-135.156	2709.19
R04428	(3R)-3-hydroxybutanoyl-[acyl-carrier-protein] hydro-lyase	108.422	753.29	-82.5768	1759.12	181.469	593.29	-199.207	-152.994	-304.289	2656.52
R00102	NAD+ glycohydrolase	1009.65	691.289	619.101	933.657	-195.098	-424.709	0	0	12.1327	2646.02
R03651	L-glutamate:tRNA(Gln) ligase (AMP-forming)	307.765	777.413	448.563	753.8	224.391	278.745	-61.6424	-35.1066	-78.9877	2614.94
R01068	D-fructose-1,6-bisphosphate D-glyceraldehyde-3-phosphate-lyase (glycerone-phosphate-forming)	501.861	923.303	346.078	806.937	217.739	111.314	-90.4079	-105.599	-97.1451	2614.08
R01978	acetyl-CoA:acetoacetyl-CoA C-acetyltransferase (thioester-hydrolysing, carboxymethyl-forming)	745.632	785.513	503.678	839.753	-21.6451	163.264	-148.588	-94.2085	-185.185	2588.21
R01012	phosphoenolpyruvate:glycerone phosphotransferase	717.517	1001.75	422.311	834.885	122.325	-74.5479	-122.027	-181.11	-157.818	2563.28
R05617	Annotation not found	401.694	935.997	533.066	743.751	231.264	222.267	-152.804	-173.039	-182.886	2559.31
R00985	chorismate pyruvate-lyase (amino-accepting; anthranilate-forming)	404.049	406.045	-208.558	2369.65	-269.487	162.312	-50.3622	-70.0411	-192.405	2551.2
R00943	formate:tetrahydrofolate ligase (ADP-forming)	385.328	879.709	486.6	600.875	222.17	371.397	-135.919	-107.455	-151.654	2551.05
R02530	(R)-S-lactoylglutathione methylglyoxal-lyase (isomerizing)	81.7999	-109.209	-835.464	1945.71	17.4656	836.009	206.477	361.432	21.7802	2526
R01158	L-histidinol:NAD+ oxidoreductase	354.675	191.015	-589.12	1483.3	298.604	731.979	46.605	46.9641	-49.401	2514.62
R09302	Annotation not found	975.683	987.684	812.003	965.865	-510.879	-726.003	0	0	0	2504.35
R03362	ATP:1-phosphatidyl-1D-myo-inositol 3-phosphotransferase	824.021	539.055	484.014	599.841	112.554	-125.529	0	45.1023	0	2479.06
R03472	5-amino-1-(5-phospho-D-ribosyl)imidazole formate-lyase (decarboxylating, 4-amino-2-methyl-5-phosphomethylpyrimidine-forming)	-155.416	33.4629	-1011.76	1929.18	-376.195	925.031	367.799	598.561	167.029	2477.69
R00344	pyruvate:carbon-dioxide ligase (ADP-forming)	786.224	1072.79	716.458	738.067	-202.274	-288.683	-110.608	-102.654	-139.933	2469.39
R06268	magnesium-protoporphyrin-IX 13-monomethyl ester,S-adenosyl-L-methionine:H2O oxidoreductase (hydroxylating)	-149.808	443.025	541.398	154.315	630.154	670.243	38.3384	134.216	5.20042	2467.08
R03508	1-(2-carboxyphenylamino)-1-deoxy-D-ribulose-5-phosphate carboxy-lyase(cyclizing)	361.513	512.48	455.689	602.283	352.098	42.8675	58.5928	62.9465	13.8293	2462.3
R07405	5-carboxyamino-1-(5-phospho-D-ribosyl)imidazole carboxymutase	292.659	568.222	-13.471	1136.95	66.1434	633.08	-91.14	16.3686	-150.709	2458.1
R02733	N6-acetyl-LL-2,6-diaminoheptanedioate amidohydrolase	289.95	644.799	360.897	723.399	290.618	360.219	-66.9182	-81.9432	-84.0407	2436.98
R01334	2-phosphoglycolate phosphohydrolase	299.61	803.207	-232.392	1338.87	-230.467	369.874	37.4491	81.1938	-36.2252	2431.12
R03755	acyl-CoA:2-acylglycerol O-acyltransferase	748.435	535.516	530.848	750.778	22.105	-189.108	0	14.4065	0	2412.98
R00894	L-glutamate:L-cysteine gamma-ligase (ADP-forming)	-148.713	437.152	-695.198	2653.61	-369.86	233.46	73.3361	243.459	-31.5652	2395.68
R04756	cis,cis-3,6-dodecadienoyl-CoA delta3-cis-delta2-trans-isomerase	686.862	706.943	598.307	593.719	31.6657	-264.678	0	31.7013	0	2384.52
R10151	Annotation not found	316.525	707.555	608.627	303.285	143.636	-93.2767	148.648	154.428	88.5277	2377.96
R02144	S-adenosyl-L-methionine:carnosine N-methyltransferase	667.568	538.605	429.793	684.463	170.993	-141.444	-4.98325	27.2875	-6.72229	2365.56
R00897	O3-acetyl-L-serine:hydrogen-sulfide 2-amino-2-carboxyethyltransferase;	-37.2226	-110.347	-1311.05	2347.24	-465.312	905.94	368.717	479.101	185.43	2362.49
R01021	ATP:choline phosphotransferase	602.297	512.697	584.517	682.302	76.7748	-109.241	0	0	0	2349.35
R01708	pyridoxine:NADP+ 4-oxidoreductase	905.154	853.188	399.426	1023.48	-150.094	-587.88	-53.6083	-4.8477	-59.5726	2325.25
R01519	D-glucono-1,5-lactone lactonohydrolase	801.965	714.993	361.317	853.677	-18.396	-404.4	-31.2654	138.728	-97.7984	2318.82
R02423	allantoate amidinohydrolase (decarboxylating)	723.628	520.543	-463.844	1894.45	-481.398	272.276	-29.2749	100.218	-219.948	2316.65
R00100	NADH:ferricytochrome-b5 oxidoreductase	867.047	671.639	491.935	892.604	-161.571	-475.167	0	29.4747	0	2315.96
R08014	Annotation not found	26.5202	180.209	-744.323	1908.89	-400.912	739.152	232.372	355.737	18.236	2315.88
R01450	lactate racemase	353.262	624.232	463.557	414.051	369.756	65.6449	19.6407	14.2296	-15.5837	2308.79
R11216	S-adenosyl-L-methionine:[protein]-L-arginine N-methyltransferase	817.068	834.806	646.086	932.659	-321.847	-609.472	0	0	0	2299.3
R00462	L-lysine carboxy-lyase (cadaverine-forming)	552.726	615.104	504.258	526.504	182.347	15.139	-24.147	-45.2545	-41.538	2285.14
R00253	L-glutamate:ammonia ligase (ADP-forming)	1257.64	1639.82	-168.317	1626.35	-907.645	-5.18049	-380.058	-346.193	-432.005	2284.4
R02396	acetyl-CoA:carnitine O-acetyltransferase	934.613	749.377	609.333	709.275	-186.203	-550.296	0	0	0	2266.1
R00999	O-succinyl-L-homoserine succinate-lyase (deaminating; 2-oxobutanoate-forming)	1302.45	867.545	-652.54	2731.55	-1322.87	-58.9756	-171.252	-197.795	-232.839	2265.28
R02335	UDP-N-acetyl-D-glucosamine:chitin 4-beta-N-acetylglucosaminyl-transferase	1360.49	71.2802	-210.981	2191.75	-538.468	-624.043	0	0	0	2250.02
R02014	2'-deoxyadenosine 5'-triphosphate:oxydized-thioredoxin 2'-oxidoreductase	941.354	993.555	571.487	356.172	323.875	81.6265	-353.35	-338.046	-328.551	2248.12
R02738	protein-N(pi)-phosphohistidine:D-glucose 6-phosphotransferase	651.887	933.097	616.936	750.374	137.03	115.191	-298.371	-343.667	-332.948	2229.53
R02250	triacylglycerol acylhydrolase	963.26	512.507	388.988	949.52	-158.643	-447.756	0	11.8917	0	2219.77
R06363	penicillin hydrolase	651.83	674.084	501.68	874.088	-25.5105	-390.455	-68.2029	67.7502	-69.159	2216.11
R01030	sn-glycero-3-phosphocholine glycerophosphohydrolase	925.899	689.024	-825.612	2728.06	-531.168	-150.303	-213.115	-102.963	-306.563	2213.26
R01771	ATP:L-homoserine O-phosphotransferase	147.575	343.325	-678.071	1788.9	-33.5492	824.047	13.3136	-54.058	-144.946	2206.54
R05146	dodecanoyl-[acyl-carrier protein]:KDO2-lipid-IVA O-dodecanoyltransferase	153.407	-40.2204	-487.571	1292.01	94.0634	548.323	233.189	292.599	118.483	2204.28
R02797	taurocholate amidohydrolase	365.479	982.417	91.7566	1265.46	41.9729	208.824	-248.945	-268.149	-251.283	2187.53
R02472	(R)-pantoate:NADP+ 2-oxidoreductase	630.509	494.251	454.494	485.102	97.556	-17.5631	0	23.7834	0	2168.13
R01529	D-ribulose-5-phosphate 3-epimerase	330.748	830.265	-317.145	1551.44	-644.353	622.775	-50.0283	9.21525	-165.729	2167.19
R00009	hydrogen-peroxide:hydrogen-peroxide oxidoreductase	134.21	-132.593	-649.694	2206.61	-459.719	474.674	187.929	350.183	49.4294	2161.03
R00837	alpha,alpha-trehalose-6-phosphate phosphoglucohydrolase	471.627	742.387	503.091	338.668	154.818	35.1874	-33.076	-13.2801	-41.9968	2157.43
R00310	protoheme ferro-lyase (protoporphyrin-forming)	248.659	627.192	-178.231	1460.5	-267.937	-61.8735	61.64	239.541	13.9841	2143.48
R07210	alkanesulfonate,reduced-FMN:oxygen oxidoreductase	152.707	189.54	-642.55	2018.93	-338.596	-59.4464	159.173	579.318	80.6349	2139.71
R01714	5-O-(1-carboxyvinyl)-3-phosphoshikimate phosphate-lyase (chorismate-forming)	411.668	608.601	-337.041	1499.18	-246.505	328.908	19.0645	8.52634	-164.464	2127.93
R01122	delta2-isopentenyl-diphosphate:tRNA isopentenyltransferase	330.943	443.212	-396.923	1568.13	-328.612	331.014	63.0925	106.442	-23.6468	2093.66
R02260	(S)-lactaldehyde:NADP+ oxidoreductase	859.062	661.644	596.528	869.223	-377.111	-521.082	-1.39974	0.764494	-3.13884	2084.49
R04404	phosphatidyl-myo-inositol-4,5-bisphosphate 4-phosphohydrolase	1075.82	637.677	351.697	1107.21	-273.654	-892.226	0	74.7181	0	2081.24
R00251	5-oxo-L-proline amidohydrolase (ATP-hydrolysing)	466.454	545.202	254.876	639.241	-104.438	-142.366	140.957	143.206	129.335	2072.47
R00130	ATP:dephospho-CoA 3'-phosphotransferase	339.41	450.999	-97.2082	1378.54	-131.496	468.073	-108.149	-97.6266	-137.17	2065.38
R08599	Annotation not found	691.885	477.108	434.861	662.86	-48.5998	-152.672	-2.79948	8.43995	-6.27768	2064.8
R00036	5-aminolevulinate hydro-lyase (adding 5-aminolevulinate and cyclizing; porphobilinogen-forming)	169.165	208.382	-753.988	1398.11	-583.487	637.218	424.281	442.421	119.227	2061.33
R04457	5-amino-6-(D-ribitylamino)uracil butanedionetransferase	160.419	415.816	60.8132	1171.24	2.86054	330.547	-58.2872	52.5017	-76.1954	2059.72
R09038	cardiolipin acylhydrolase	540.979	420.447	387.533	530.858	135.811	10.6702	0	26.4848	0	2052.78
R02778	trehalose-6-phosphate phosphohydrolase	-24.5586	345.609	84.5269	733.282	144.233	267.883	136.392	244.572	103.927	2035.86
R01768	hypoxanthine:NAD+ oxidoreductase	63.6381	428.205	443.04	219.753	337.217	350.128	64.2913	116.78	8.56637	2031.62
R08871	acetyl-CoA:demethylphosphinothricin N-acetyltransferase	514.03	785.175	354.918	650.828	63.3177	-28.3886	-105.459	-87.0072	-124.984	2022.43
R09300	Annotation not found	1313	525.827	415.54	959.946	-524.464	-692.659	0	15.0838	0	2012.27
R04355	acyl-[acyl-carrier-protein]:malonyl-[acyl-carrier-protein] C-acyltransferase (decarboxylating)	1099.29	701.844	482.535	1293.43	-701.692	-865.146	0	0	0	2010.27
R02782	2,4,6/3,5-pentahydroxycyclohexanone hydro-lyase	-427.879	161.285	-52.2203	585.48	246.781	495.466	306.761	541.752	149.578	2007
R07767	[protein]-N6-(octanoyl)-L-lysine:an [Fe-S] cluster scaffold protein carrying a [4Fe-4S]2+ cluster sulfurtransferase	212.043	240.304	-321.642	1155.53	-48.1042	494.804	94.7201	140.511	6.92064	1975.09
R00774	urea:carbon-dioxide ligase (ADP-forming)	-174.573	-13.0859	-452.907	1603.69	-580.583	769.671	200.499	564.476	53.8538	1971.04
R02737	UDPglucose:D-glucose-6-phosphate 1-alpha-D-glucosyltransferase	-299.085	254.955	-220.954	1563.03	-21.063	291.718	97.3259	277.038	27.1562	1970.12
R00124	ATP:ADP phosphatransferase	177.402	183.499	-86.0677	1008.33	-114.725	428.911	124.056	142.8	91.7776	1955.98
R00597	S-adenosyl-L-methionine:tRNA guanine N1-methyltransferase;	426.782	428.137	88.0408	860.19	-148.666	164.983	61.9798	113.112	-42.5016	1952.06
R00868	D-mannitol:NAD+ 2-oxidoreductase	921.392	539.664	585.479	637.951	36.7111	-383.633	-138.709	-104.796	-147.094	1946.96
R00609	N-methyl-L-glutamate:acceptor oxidoreductase (demethylating)	502.685	566.758	418.9	282.219	192.946	-140.886	0	119.587	0	1942.21
R04420	5-methylthio-5-deoxy-D-ribose-1-phosphate ketol-isomerase	447.94	337.767	-645.454	1272.73	-320.563	258.27	229.702	320.102	40.0163	1940.51
R06517	acyl-CoA:sphingosine N-acyltransferase	684.162	496.187	372.903	604.562	-77.7348	-151.617	-16.567	44.9694	-18.359	1938.51
R09247	(2E,6E)-farnesyl-diphosphate:isopentenyl-diphosphate farnesyltranstransferase (adding 4 isopentenyl units)	148.378	699.119	506.984	453.712	245.094	45.2599	-72.6307	-35.4354	-82.5126	1907.97
R01134	inosine-5'-phosphate:NADP+ oxidoreductase (aminating);	303.862	531.555	192.986	679.479	191.778	303.147	-96.0613	-91.3283	-111.49	1903.93
R10463	ATP:L-threonyl,bicarbonate adenylyltransferase	356.412	396.077	-303.419	1621.94	-290.526	561.336	-129.565	-105.486	-209.4	1897.37
R03348	nicotinate-nucleotide:pyrophosphate phosphoribosyltransferase (carboxylating)	248.373	398.29	-363.248	1017.45	-189.267	416.533	185.787	190.311	-7.31302	1896.91
R04031	(1R,6R)-6-hydroxy-2-succinylcyclohexa-2,4-diene-1-carboxylate hydrolyase (2-succinylbenzoate-forming)	423.593	559.634	250.695	454.309	240.501	77.2007	-25.1908	-48.4091	-44.321	1888.01
R03013	L-histidinol-phosphate phosphohydrolase	523.89	638.341	382.687	561.226	21.5313	-86.0644	-63.0344	-30.4693	-60.1272	1887.98
R00426	GTP diphosphohydrolase (diphosphate-forming);	-5.05015	464.257	-760.304	1702.36	206.804	815.339	-149.794	-144.251	-252.578	1876.78
R10716	S-adenosyl-L-methionine:rRNA (adenine-N6-)-dimethyltransferase	249.069	222.097	-409.093	1581.2	-141.044	541.054	-30.3559	-10.6807	-126.673	1875.57
R02412	ATP:shikimate 3-phosphotransferase	1227.46	494.043	514.575	493.609	-327.491	-415.631	-31.943	-43.8082	-38.1806	1872.63
R02473	(R)-pantoate:beta-alanine ligase (AMP-forming)	21.9135	199.231	-670.913	1270.55	38.9736	769.262	135.231	87.7483	2.54251	1854.54
R02777	dTDP-beta-L-rhamnose:NADP+ 4-oxidoreductase;	431.06	749.027	-377.979	1081.55	-464.209	-161.202	227.582	273.526	86.2834	1845.64
R00524	formamide amidohydrolase	125.438	397.604	399.46	278.031	353.195	248.667	-39.7723	120.747	-46.9422	1836.43
R03968	2-isopropylmalate hydro-lyase	602.413	586.733	448.483	657.338	-320.885	-146.489	-1.39974	0.764494	-3.13884	1823.82
R02806	nucleoside:purine(pyrimidine) deoxy-D-ribosyltransferase	401.509	726.265	461.684	596.838	-11.3825	-204.982	-71.8973	-41.8987	-42.4943	1813.64
R01271	nicotinamide-D-ribonucleotide:diphosphate phospho-alpha-D-ribosyltransferase	12.1715	436.463	96.1259	626.959	163.807	574.013	-28.4233	-37.7636	-32.6624	1810.69
R00258	L-alanine:2-oxoglutarate aminotransferase	609.652	542.502	392.578	350.508	-14.0828	-107.204	0	13.2424	0	1787.19
R01715	chorismate pyruvatemutase	271.513	349.6	341.709	486.31	53.7363	-21.0817	117.103	122.199	63.7453	1784.83
R01073	N-(5-phospho-D-ribosyl)anthranilate:pyrophosphate phosphoribosyl-transferase	467.531	395.437	300.917	488.252	43.9271	85.0704	0	0	0	1781.13
R00485	L-asparagine amidohydrolase	303.977	776.299	-622.914	1792.81	-991.501	346.018	83.0386	143.728	-53.4541	1778
R05641	ergosterol:NADP+ Delta24(24(1))-oxidoreductase	1008.22	585.162	371.436	666.295	-305.973	-432.319	-34.2856	-42.6766	-39.6854	1776.18
R03193	UDP-N-acetylmuramate:L-alanine ligase (ADP-forming)	-12.5874	116.044	-825.534	1824.85	-321.784	844.907	85.5379	47.6435	6.19517	1765.27
R00355	L-aspartate:2-oxoglutarate aminotransferase	257.726	736.071	283.976	464.51	-72.0126	239.059	-41.552	-52.8847	-54.1061	1760.79
R03504	7,8-dihydroneopterin glycolaldehyde-lyase [6-(hydroxymethyl)-7,8-dihydropterin-forming]	-94.4558	129.881	-105.901	754.965	275.571	708.137	85.8158	37.6101	-46.1446	1745.48
R10850	UDP-alpha-D-glucose:1,2-diacyl-sn-glycerol 3-alpha-D-glucosyltransferase	260.147	479.798	168.325	608.284	77.8761	360.764	-68.3427	-87.1142	-81.029	1718.71
R06264	dolichyl beta-D-glucosyl phosphate:D-Glc-alpha-(1->3)-D-Glc-alpha-(1->3)-D-Man-alpha-(1->2)-D-Man-alpha-(1->2)-D-Man-alpha-(1->3)-[D-Man-alpha-(1->2)-D-Man-alpha-(1->3)-[D-Man-alpha-(1->2)-D-Man-alpha-(1->6)]-D-Man-alpha-(1->6)]-D-Man-beta-(1->4)-D-GlcNAc-beta-(1->4)-D-GlcNAc-diphosphodolichol alpha-1,2-glucosyltransferase	518.867	391.82	402.331	575.788	20.4328	-140.364	-15.6894	-20.8843	-17.0634	1715.24
R00768	L-glutamine:D-fructose-6-phosphate isomerase (deaminating);	211.905	555.745	-1396.58	2663.99	-481.716	570.58	-83.7072	-69.8154	-255.262	1715.14
R07396	Annotation not found	301.075	576.603	322.359	587.753	119.635	136.253	-96.1004	-130.466	-105.243	1711.87
R00816	catechol:oxygen 2,3-oxidoreductase (decyclizing)	376.031	485.089	276.058	550.987	306.382	-53.4788	-70.1073	-80.5487	-89.4402	1700.97
R04030	O-succinylbenzoate:CoA ligase (AMP-forming)	196.458	394.667	262.414	567.564	250.593	215.506	-52.4193	-73.9393	-68.8639	1691.98
R01956	L-kynurenine:2-oxoglutarate aminotransferase	634.994	422.354	285.917	602.805	-121.871	-135.019	0	0	0	1689.18
R01085	3-fumarylpyruvate fumarylhydrolase	715.592	597.406	451.481	653.826	-12.1079	-478.294	-81.0986	-76.829	-85.8073	1684.17
R02133	thiamin hydrolase	297.852	644.396	172.657	430.66	23.3329	304.373	-59.2489	-62.9018	-72.4017	1678.72
R01121	ATP:(R)-5-diphosphomevalonate carboxy-lyase (adding ATP; isopentenyl-diphosphate-forming);	228.279	684.974	343.255	575.005	86.2384	32.8717	-103.285	-59.5992	-119.202	1668.54
R03458	5-amino-6-(5-phosphoribitylamino)uracil:NADP+ 1'-oxidoreductase	-674.201	-53.7778	-563.464	1481.75	335.325	963.138	18.0805	141.549	19.8459	1668.25
R04035	phosphoribosyl-ATP pyrophosphohydrolase	148.367	304.847	235.142	281.869	230.718	106.19	125.585	133.877	100.753	1667.35
R00267	isocitrate:NADP+ oxidoreductase (decarboxylating)	1019.51	228.789	-715.733	1498.81	-472.998	303.03	-77.2638	-23.0662	-102.463	1658.61
R02222	steroyl-CoA,hydrogen-donor:oxygen oxidoreductase	1314.28	795.627	630.105	979.46	-507.875	-1228.69	-98.175	-121.169	-111.8	1651.77
R01083	N6-(1,2-dicarboxyethyl)AMP AMP-lyase (fumarate-forming)	300.52	250.996	-580.351	1508.42	-134.884	305.768	-0.941733	57.7857	-63.0674	1644.24
R00022	chitobiose N-acetylglucosaminohydrolase	452.677	12.3505	-1072.89	2212.22	-351.783	398.785	67.533	31.9686	-113.662	1637.2
R02480	cytochrome c apocytochrome-c-lyase	563.756	388.317	323.595	583.187	-27.7701	-208.829	0	14.7373	0	1636.99
R05922	Annotation not found	448.226	330.5	169.97	684.222	-59.5363	37.2781	0	0	0	1610.66
R00691	L-arogenate hydro-lyase (decarboxylating; L-phenylalanine-forming)	34.1425	-32.0053	59.8402	1098.42	-103.791	125.818	151.208	191.395	78.0955	1603.12
R10645	tRNA (N6-dimethylallyladenosine):sulfur-donor,S-adenosyl-L-methionine C2-methylthiotransferase	118.704	223.015	-477.715	782.533	39.2649	788.256	58.7521	145.19	-83.7202	1594.28
R01310	phosphatidylcholine phosphatidohydrolase	583.403	513.89	360.853	525.698	-49.8654	-377.793	0	35.598	0	1591.78
R01867	(S)-dihydroorotate:fumarate oxidoreductase	362.108	486.014	414.356	426.664	178.934	21.6012	-89.5309	-110.279	-100.035	1589.83
R01404	acyl-[acyl-carrier protein]:NADP+ oxidoreductase	113.287	424.195	-89.5156	565.075	48.3727	267.45	114.823	157.786	-19.3234	1582.15
R10814	5'-triphospho-[mRNA] phosphohydrolase	716.099	602.045	439.558	692.371	-390.115	-493.837	0	14.7227	0	1580.84
R02397	4-trimethylammoniobutanoate,2-oxoglutarate:oxygen oxidoreductase (3-hydroxylating)	310.306	436.769	367.043	320.16	130.627	-44.2239	0	58.8053	0	1579.49
R01132	IMP:diphosphate phospho-D-ribosyltransferase	507.796	280.559	164.055	426.306	68.3275	110.381	0	21.9948	0	1579.42
R02133	thiamin hydrolase	440.811	398.593	357.095	445.366	45.7726	-116.457	0	0	0	1571.18
R07772	cobalt-precorrin 5A acylhydrolase	180.575	231.605	243.812	244.729	268.551	143.65	74.8616	108.178	74.7317	1570.69
R03210	pimeloyl-CoA:L-alanine C-carboxyhexanoyltransferase (decarboxylating)	487.375	443.414	299.076	393.78	27.8783	-120.784	0	29.4747	0	1560.21
R02000	rubredoxin:NAD+ oxidoreductase	263.773	400.388	427.595	261.624	229.552	85.9987	-21.6378	-11.1738	-81.0258	1555.09
R02786	UDP-N-acetylmuramoyl-L-alanyl-D-glutamate:L-lysine gamma-ligase (ADP-forming);	-113.282	441.832	65.131	730.777	43.4347	701.817	-124.055	-49.5411	-141.612	1554.5
R07280	5-amino-6-(5-phospho-D-ribitylamino)uracil phosphohydrolase	155.503	397.045	310.12	407.315	107.941	164.592	-13.2914	42.0509	-18.5087	1552.77
R01281	palmitoyl-CoA:L-serine C-palmitoyltransferase (decarboxylating)	685.504	431.518	237.199	721.951	-244.231	-319.209	0	32.179	0	1544.91
R05979	Annotation not found	480.066	486.89	427.084	406.842	-158.898	-103.849	-1.39974	0.764494	-3.13884	1534.36
R02225	ATP:streptomycin 6-phosphotransferase	186.263	365.902	364.746	303.619	301.189	96.189	-41.2314	-2.06533	-42.2715	1532.34
R00181	AMP aminohydrolase	572.51	459.271	346.476	577.363	-150.568	-272.972	0	0	0	1532.08
R01728	prephenate:NAD+ oxidoreductase(decarboxylating)	165.47	467.404	358.628	651.951	192.405	207.054	-178.347	-152.671	-190.267	1521.63
R00243	L-glutamate:NAD+ oxidoreductase (deaminating)	734.643	448.399	439.387	333.824	-58.7846	-375.959	0	0	0	1521.51
R09675	ATP:3'-dephospho-CoA 5-triphospho-alpha-D-ribosyltransferase	59.2012	455.543	274.581	645.432	207.391	135.542	-74.2794	-98.3103	-83.7013	1521.4
R00945	5,10-methylenetetrahydrofolate:glycine hydroxymethyltransferase	606.249	491.616	-637.075	1996.47	-1276.78	140.273	80.0151	221.254	-108.469	1513.56
R04364	acetyl-CoA:L-2,3,4,5-tetrahydrodipicolinate N2-acetyltransferase	206.44	378.98	211.469	456.189	156.375	286.648	-55.0804	-63.7732	-66.9858	1510.26
R06514	dTDP-4-dehydro-6-deoxy-alpha-D-glucose 3,5-epimerase;	299.434	314.654	-566.982	1329.85	-571.454	183.768	196.752	237.457	84.3054	1507.78
R02170	penicillin amidohydrolase	398.379	413.84	177.575	478.574	147.696	-25.1429	-27.6984	-26.5238	-30.1136	1506.59
R02135	thiamin monophosphate phosphohydrolase	433.804	483.031	195.861	611.247	-45.4126	-126.494	-17.4117	-4.2102	-27.8463	1502.57
R01238	4-hydroxybenzoate carboxy-lyase (phenol-forming)	405.981	466.799	256.216	440.079	136.318	54.2947	-76.1609	-99.5179	-84.8089	1499.2
R00746	ethanol:NADP+ oxidoreductase	607.39	305.347	332.5	421.089	-106.85	-66.3736	0	0	0	1493.1
R04216	dolichyl-diphosphooligosaccharide:protein-L-asparagine oligopolysaccharidotransferase	468.175	342.605	313.298	358.73	8.16452	-4.44968	-1.39974	0.764494	-3.13884	1482.75
R04606	UDP-2,3-bis(3-hydroxytetradecanoyl)glucosamine:2,3-bis-(3-hydroxytetradecanoyl)-alpha-D-glucosaminyl-1-phosphate 2,3-bis(3-hydroxytetradecanoyl)-glucosaminyltransferase	-600.999	-395.054	-987.44	1268.68	368.372	927.968	336.286	350.892	212.166	1480.87
R04355	acyl-[acyl-carrier-protein]:malonyl-[acyl-carrier-protein] C-acyltransferase (decarboxylating)	-207.274	182.158	-980.363	2463.65	-340.142	713.612	-88.0996	14.3681	-281.453	1476.46
R02100	dUTP nucleotidohydrolase	324.157	492.347	-330.127	1521.47	-246.937	88.5939	-86.1915	-97.5044	-193.603	1472.2
R00200	ATP:pyruvate 2-O-phosphotransferase	455.315	-371.563	-1394.52	2601.29	-512.321	993.333	-112.815	-8.25463	-178.599	1471.86
R07506	ergosta-5,7,24(28)-trien-3beta-ol,NADPH:oxygen oxidoreductase (22,23-dehydrogenating)	475.926	375.465	291.162	408.051	10.7877	-92.6955	0	0	0	1468.7
R02732	ATP:D-fructose-6-phosphate 2-phosphotransferase	555.672	446.943	327.745	547.64	-44.4995	-369.133	0	0	0	1464.37
R00908	beta-alanine:2-oxoglutarate aminotransferase	79.454	625.594	305.025	375.134	114.672	178.523	-96.6875	-65.8635	-55.0092	1460.84
R07761	octadecanoyl-CoA:NADP+ trans-2-oxidoreductase	359.454	362.797	324.151	457.916	-7.63262	-37.0089	0	0	0	1459.68
R03035	ATP:pantetheine-4'-phosphate adenylyltransferase	99.9254	530.2	-292.19	1036.21	-297.574	328.643	31.7438	93.2733	-78.5542	1451.68
R00215	(R)-malate:NAD+ oxidoreductase (decarboxylating)	237.88	392.84	332.358	358.143	303.509	103.901	-80.2001	-101.59	-103.049	1443.79
R00248	L-glutamate:NADP+ oxidoreductase (deaminating)	559.727	532.043	480.226	485.42	-204.224	-231.675	-58.0155	-63.1064	-59.0931	1441.3
R02056	S-adenosyl-L-methionine:phosphatidylethanolamine N-methyltransferase	509.83	526.099	290.537	482.211	-270.778	-100.971	0	0	0	1436.93
R06520	3-sn-phosphatidate phosphohydrolase	438.012	383.195	281.607	478.093	-42.1462	-151.498	0	29.9093	0	1417.17
R00351	acetyl-CoA:oxaloacetate C-acetyltransferase (thioester-hydrolysing)	885.224	308.733	-187.661	1576.66	-704.76	-388.51	-43.2101	106.9	-141.555	1411.82
R05706	FMNH2:NADP+ oxidoreductase	154.545	548.175	204.091	378.425	206.463	84.7085	-60.138	-54.3266	-53.6815	1408.26
R07263	4-(2-carboxyphenyl)-4-oxobutanoyl-CoA dehydratase (cyclizing)	159.776	375.99	236.533	401.977	162.862	218.404	-43.4565	-58.6443	-54.6839	1398.76
R01101	melibiose galactohydrolase	258.059	252.01	164.534	434.785	263.101	67.5985	-102.36	32.161	23.8507	1393.74
R05570	protein-N(pi)-phosphohistidine:galactitol 1-phosphotransferase	265.377	434.394	18.438	893.318	37.7838	210.095	-143.61	-180.244	-147.013	1388.54
R02323	nicotinamide ribonucleotide phosphohydrolase	576.221	359.008	279.426	522.241	-73.9453	-158.797	-40.6427	-40.0373	-39.9287	1383.54
R00694	L-phenylalanine:2-oxoglutarate aminotransferase	645.329	243.876	150.488	558.388	-83.1083	-132.999	0	0	0	1381.97
R01011	ATP:glycerone phosphotransferase	1010.81	627.989	505.948	725.882	-562.634	-905.411	-8.69032	-9.08233	-3.6983	1381.11
R00842	sn-glycerol-3-phosphate:NAD+ 2-oxidoreductase	693.614	427.92	333.612	650.139	-293.892	-481.187	0	43.1159	0	1373.32
R01982	poly(1,4-alpha-D-galacturonate) galacturonohydrolase	674.561	329.5	129.486	234.677	51.9419	-103.635	14.4394	21.7043	13.2968	1365.97
R00847	ATP:glycerol 3-phosphotransferase	-274.709	135.877	-1006.04	2477.63	-568.739	443.419	36.7213	186.937	-70.1151	1360.98
R00897	O3-acetyl-L-serine:hydrogen-sulfide 2-amino-2-carboxyethyltransferase;	141.898	403.483	269.312	258.505	232.207	127.674	7.7859	-45.649	-38.0349	1357.18
R04658	CMP-3-deoxy-D-manno-oct-2-ulosonate:lipid IVA 3-deoxy-D-manno-oct-2-ulosonate transferase	-495.273	215.256	-957.53	1152.18	-759.775	806.612	539.505	625.997	229.357	1356.33
R00006	pyruvate:pyruvate acetaldehydetransferase (decarboxylating);	0	283.754	287.857	269.749	309.586	124.786	78.9795	0	0	1354.71
R05639	4,4-dimethyl-5a-cholesta-8,24-dien-3b-ol:NADP+ D14-oxidoreductase	477.037	375.783	334.23	432.416	-106.28	-158.533	0	0	0	1354.65
R05164	UDP-glucose:1,2-diacyl-3-O-(alpha-D-glucopyranosyl)-sn-glycerol (1->2) glucosyltransferase	288.922	416.084	196.743	389.188	43.4607	157.041	-42.5884	-55.5717	-52.7544	1340.52
R02237	7,8-dihydropteroate:L-glutamate ligase (ADP-forming)	613.938	323.141	243.415	443.16	-166.038	-159.328	0	29.4747	0	1327.76
R01229	GMP:diphosphate 5-phospho-alpha-D-ribosyltransferase	373.356	556.695	-866.423	1259.63	-382.742	410.579	28.8022	-1.10501	-61.2201	1317.57
R00841	sn-glycerol-3-phosphate phosphohydrolase	518.162	208.682	180.033	651.936	-64.2445	-181.393	0	0	0	1313.17
R02874	squalene,NADPH-hemoprotein:oxygen oxidoreductase (2,3-epoxidizing)	416.117	279.535	214.769	380.878	12.9801	0.255585	0	0	0	1304.53
R02240	ATP:1,2-diacylglycerol 3-phosphotransferase	265.23	439.507	151.281	379.143	101.963	222.501	-74.6277	-94.9911	-88.9163	1301.09
R05556	(2E,6E)-farnesyl-diphosphate:isopentenyl-diphosphate cistransferase (adding 10-55 isopentenyl units)	878.524	347.016	229.899	588.288	-213.754	-429.074	-28.5745	-40.5185	-32.8055	1299
R00494	glutathione gamma-glutamylaminopeptidase	428.163	323.594	287.373	367.105	46.1369	-199.071	0	45.1023	0	1298.4
R00158	ATP:UMP phosphotransferase	327.406	276.477	274.8	377.224	96.8246	-78.3479	0	23.732	0	1298.11
R01148	D-alanine:2-oxoglutarate aminotransferase	637.966	462.88	456.292	303.375	3.84337	-70.5807	-153.564	-164.305	-181.337	1294.57
R11165	S-adenosyl-L-methionine:2-[(3S)-3-carboxy-3-aminopropyl]-L-histidine-[translation elongation factor 2] methyltransferase (diphthine methyl ester-[translation elongation factor 2]-forming)	486.252	344.296	345.951	243.176	-17.2221	-109.229	0	0	0	1293.22
R02324	ATP:N-ribosylnicotinamide 5'-phosphotransferase	536.567	347.797	219.962	476.314	-95.8029	-223.526	0	27.487	0	1288.8
R03220	coproporphyrinogen:oxygen oxidoreductase (decarboxylating)	111.017	-69.1579	-521.97	1212.14	188.512	416.218	16.1087	0.563369	-71.8469	1281.59
R00022	chitobiose N-acetylglucosaminohydrolase	437.375	394.956	161.749	98.3089	0	121.633	40.2101	38.969	-21.3047	1271.9
R00292	UDP-glucose:glycogen 4-alpha-D-glucosyltransferase	392.157	336.32	257.934	351.266	-1.18538	-97.8764	0	24.2206	0	1262.84
R05918	Annotation not found	434.335	386.646	212.078	494.703	-67.3519	-197.638	0	0	0	1262.77
R07494	Annotation not found	340.781	342.245	225.257	556.84	-121.926	-73.8048	-2.79948	1.52899	-6.27768	1261.84
R09289	3-hydroxypropionate:NADP+ oxidoreductase	-240.028	-2.90518	-221.782	812.463	302.093	548.756	39.3239	34.7948	-15.9822	1256.73
R05838	pyridoxine 5'-phosphate synthase	-145.727	19.4746	-446.831	1045.19	-155.078	654.245	96.6483	190.766	-16.1327	1242.56
R01221	glycine:NAD+ 2-oxidoreductase (tetrahydrofolate-methylene-adding);	-133.45	-6.36295	-527.422	1417.94	-13.3911	302.154	63.243	124.661	-6.01332	1221.36
R06260	Annotation not found	434.377	272.502	100.59	470.865	-0.507391	-77.8127	0	9.8721	0	1209.89
R01478	beta-D-glucuronoside glucuronosohydrolase	21.2407	327.111	176.799	313.356	231.725	142.885	-25.2215	45.8717	-25.4486	1208.32
R00875	D-glucitol:NAD+ 2-oxidoreductase	355.902	466.834	434.347	394.471	-105.787	-261.307	-32.0693	-13.7866	-35.02	1203.58
R03038	L-alanine:tRNA(Ala) ligase (AMP-forming)	803	321.047	-624.019	2545.07	-1098.45	-6.87311	-111.303	-240.042	-392.227	1196.2
R04983	Annotation not found	335.9	261.528	255.951	354.706	63.0065	-76.6235	0	0	0	1194.47
R09377	2,5-diamino-6-(5-phospho-D-ribitylamino)pyrimidin-4(3H)-one 2-aminohydrolase	460.639	169.008	133.718	585.693	-111.417	-43.6833	0	0	0	1193.96
R04132	Annotation not found	192.624	436.402	203.447	456.382	39.4401	214.373	-104.383	-138.83	-114.713	1184.74
R01763	benzyl alcohol:NAD+ oxidoreductase	-72.9345	329.95	71.6745	400.953	265.428	298.796	-33.2804	-38.656	-37.2026	1184.73
R08689	(E)-4-hydroxy-3-methylbut-2-en-1-yl-diphosphate:oxidized ferredoxin oxidoreductase (hydrating)	-85.9975	-121.98	-287.946	749.135	23.0816	358.69	195.718	252.028	97.9442	1180.67
R11593	(R)-2-hydroxyglutarate:pyruvate oxidoreductase [(R)-lactate-forming]	586.774	350.248	286.648	741.593	-327.782	-406.011	-14.2872	-20.2593	-16.4027	1180.52
R00183	adenosine 5'-monophosphate phosphohydrolase	227.948	338.471	58.3593	403.021	-18.5532	324.556	-44.3709	-56.6086	-54.317	1178.51
R00264	2,5-dioxopentanoate:NADP+ 5-oxidoreductase	353.58	343.647	249.285	278.687	-3.82524	-45.7	0	0	0	1175.67
R01461	acyl-CoA:cholesterol O-acyltransferase	430.28	318.92	290.295	440.336	-85.6677	-234.257	0	14.8082	0	1174.71
R00188	adenosine-3',5'-bisphosphate 3'-phosphohydrolase	283.056	634.078	-464.443	1467.03	-451.532	74.7986	-93.4635	-108.29	-167.481	1173.76
R03394	D-myo-inositol-1,4,5-trisphosphate 5-phosphohydrolase	289.798	311.88	244.467	244.952	105.038	-24.007	0	0	0	1172.13
R08968	ATP:N-acetyl-D-glucosamine 1-phosphotransferase	503.108	366.251	401.063	69.3546	-32.8909	-47.9101	-29.2398	-40.0117	-35.7653	1153.96
R00888	GDP-alpha-D-mannose 4,6-hydro-lyase (GDP-4-dehydro-alpha-D-rhamnose-forming);	59.5028	299.052	281.51	439.515	222.503	49.153	-75.6603	-26.1097	-96.757	1152.71
R05164	UDP-glucose:1,2-diacyl-3-O-(alpha-D-glucopyranosyl)-sn-glycerol (1->2) glucosyltransferase	109.017	332.909	147.465	404.584	113.803	326.12	-83.2984	-108.142	-96.5515	1145.91
R00294	nitrous-oxide:ferricytochrome-c oxidoreductase	9.30694	164.288	82.8058	209.234	314.337	296.401	0	65.7309	0	1142.1
R05627	undecaprenyl-diphosphate phosphohydrolase	566.991	134.62	-942.9	1939.84	-272.13	719.868	-234.945	-334.364	-438.697	1138.29
R03332	1-phosphatidyl-D-myo-inositol inositolphosphohydrolase	624.93	97.472	-5.06336	806.225	-181.274	-205.329	0	0	0	1136.96
R04368	m7G5'ppp5'X m7GMP phosphohydrolase	349.908	292.754	252.888	365.765	-52.3931	-110.043	0	31.7013	0	1130.58
R00260	glutamate racemase	101.318	353.809	213.652	426.042	58.7717	183.287	-62.4363	-79.4496	-71.9543	1123.04
R01975	(S)-3-hydroxybutanoyl-CoA:NAD+ oxidoreductase	106.148	239.789	293.927	274.367	209.344	-3.92324	0	0	0	1119.65
R00868	D-mannitol:NAD+ 2-oxidoreductase	-76.945	211.293	233.02	414.598	167.76	93.9178	0.186048	115.111	-46.4218	1112.52
R00291	UDP-glucose 4-epimerase;	379.831	443.309	379.291	407.005	-241.697	-270.416	0	8.43203	0	1105.75
R00428	GTP 8,9-hydrolase	348.294	131.253	-299.131	890.235	-303.699	-18.3236	90.5929	167.397	95.5831	1102.2
R04496	S-adenosyl-L-methionine:protein-C-terminal-S-farnesyl-L-cysteine O-methyltransferase	279.715	153.269	145.106	350.615	103.852	52.8278	0	15.0838	0	1100.47
R10815	5'-(N7-methylguanosine 5'-triphospho)-[mRNA] N7-methylguanosine-5'-diphosphate phosphohydrolase	499.146	429.741	158.313	318.327	-64.0913	-222.107	-18.0226	4.85401	-19.7617	1086.4
R01801	CDP-diacylglycerol:sn-glycerol-3-phosphate 3-phosphatidyltransferase	433.455	366.273	7.90262	601.412	-122.643	-45.8919	-61.0523	-25.0067	-71.4248	1083.02
R07177	thiosulfate:6-decylubiquinone oxidoreductase	448.807	239.592	131.38	292.321	56.6603	8.89444	-28.4273	-35.052	-33.9631	1080.21
R10908	(S)-ureidoglycine:glyoxylate aminotransferase	389.709	526.023	-668.382	1251.63	-576.812	107.921	24.1742	172.934	-149.058	1078.14
R05820	protein-N(pi)-phosphohistidine:D-sorbitol 6-phosphotransferase	201.763	292.493	208.197	281.459	180.41	22.4345	-35.2892	-48.386	-38.8582	1064.22
R00187	P1,P3-bis(5'-adenosyl)-triphosphate adenylohydrolase	267.807	185.994	153.076	311.604	102.216	-14.331	0	56.8308	0	1063.2
R01790	1,4-alpha-D-glucan glucohydrolase	366.812	273.088	230.153	583.898	-1.61452	-396.342	0	0	0	1055.99
R00319	(S)-lactate:oxygen 2-oxidoreductase (decarboxylating)	273.495	543.598	195.108	439.884	55.229	-87.1455	-101.768	-139.063	-128.385	1050.95
R08165	2-succinyl-5-enolpyruvyl-6-hydroxy-3-cyclohexene-1-carboxylate synthase	317.488	271.325	71.3422	367.709	112.425	12.9133	-23.0692	-42.066	-38.7211	1049.35
R01856	dGTP triphosphohydrolase	120.554	-177.635	-900.31	1451	-158.037	405.375	130.523	167.081	9.02969	1047.58
R01799	CTP:phosphatidate cytidyltransferase	266.56	233.442	-533.495	1564.25	-148.976	365.795	-215.763	-153.922	-332.953	1044.94
R00811	protein-Npi-phospho-L-histidine:sugar phosphotransferase	57.4391	423.928	262.349	369.955	23.3759	60.2725	-74.4689	-3.46616	-76.5036	1042.88
R02071	ATP:D-fructose-1-phosphate 6-phosphotransferase	344.386	414.689	276.064	270.38	119.577	25.8563	-125.393	-149.99	-148.935	1026.63
R10686	Annotation not found	330.783	226.111	194.578	214.777	91.2565	-36.19	0	0	0	1021.32
R00437	polyribonucleotide:phosphate adenylyltransferase	-530.618	158.771	-677.563	1200.7	225.467	616.325	60.635	140.881	-174.365	1020.24
R03084	3-dehydroquinate hydro-lyase	-196.643	394.499	-256.774	1305.6	-288.27	541.002	-127.493	-116.509	-236.572	1018.84
R09087	ATP:1D-myo-inositol-hexakisphosphate 5-phosphotransferase	518.893	428.717	305.465	215.688	-182.75	-269.987	0	0	0	1016.02
R09801	N2-acetyl-L-2,4-diaminobutanoate amidohydrolase	30.0411	340.486	187.495	263.915	249.782	-71.5416	0	15.6424	0	1015.82
R02722	L-serine hydro-lyase [adding 1-C-(indol-3-yl)glycerol 3-phosphate; L-tryptophan and glyceraldehyde-3-phosphate-forming]	597.213	257.796	203.145	357.946	-244.825	-152.34	-1.39974	0.764494	-3.13884	1015.16
R00801	sucrose glucohydrolase	59.3572	255.449	198.885	225.372	208.926	9.42683	0	55.4075	0	1012.82
R03397	GDP-6-deoxy-D-mannose:NAD+ 4-oxidoreductase	113.789	237.39	208.281	317.759	215.858	-18.3087	-37.3587	24.1951	-51.049	1010.56
R00260	glutamate racemase	299.038	344.648	-514.857	936.489	-350.615	509.372	-49.6473	0.695143	-169.282	1005.84
R09800	ectoine aminohydrolase	30.0411	360.568	216.298	285.196	243.916	-136.841	0	0	0	999.179
R05705	FMNH2:NAD+ oxidoreductase	122.263	384.325	346.572	256.905	54.7838	125.105	-121.355	-53.9429	-119.918	994.738
R07599	Annotation not found	64.4519	344.553	410.966	-79.3595	26.4051	40.311	8.49498	161.769	15.985	993.577
R01201	ATP:N-acetyl-D-glucosamine 6-phosphotransferase	260.384	254.677	196.229	425.632	60.8335	-155.174	-23.3564	-7.24969	-26.4531	985.524
R03363	1-phosphatidyl-1D-myo-inositol 3-phosphate 3-phosphohydrolase	376.875	253.086	180.675	408.724	-83.4872	-164.499	0	13.7435	0	985.116
R00432	succinate:CoA ligase (GDP-forming)	559.691	305.164	141.228	409.471	-148.32	-122.668	-47.0682	-62.6528	-51.1903	983.655
R03903	acetyl-CoA:D-amino-acid N-acetyltransferase	272.757	315.671	249.897	165.547	2.78022	-25.313	0	0	0	981.339
R09394	GTP 3',8-cyclase [(8S)-3',8-cyclo-7,8-dihydroguanosine 5'-triphosphate-forming]	-391.776	225.817	-1161.72	1610.21	179.084	311.057	38.6182	190.435	-23.897	977.827
R00486	3-cyano-L-alanine aminohydrolase	302.339	218.545	213.922	197.384	95.2562	-49.9771	0	0	0	977.469
R04620	7,8-dihydroneopterin-3'-triphosphate phosphohydrolase (alkaline optimum)	249.347	294.837	206.963	459.088	-78.4116	-256.946	0.785593	93.5659	-1.2545	967.974
R01218	5,10-methylenetetrahydrofolate:NAD+ oxidoreductase	232.964	204.148	202.331	322.341	18.3939	-25.3717	0	11.866	0	966.673
R00987	L-kynurenine hydrolase	375.977	353.788	293.77	251.422	-107.961	-235.502	0	30.0682	0	961.562
R00161	ATP:FMN adenylyltransferase	137.148	546.769	-393.854	988.297	-188.411	545.001	-174.795	-207.782	-291.063	961.311
R01914	spermidine:(acceptor) oxidoreductase	242.776	342.106	248.022	192.46	90.8863	-162.367	0	0	0	953.884
R00617	ATP:thiamin-phosphate phosphotransferase	-506.874	147.427	-461.125	718.126	97.1998	536.727	151.965	261.727	7.39305	952.568
R05923	Annotation not found	326.204	213.323	180.883	271.635	29.7813	-127.248	0	57.8164	0	952.394
R00654	L-methionine methanethiol-lyase (deaminating;2-oxobutanoate-forming)	30.0411	313.269	174.806	279.546	208.861	-54.3329	0	0	0	952.19
R03629	melatonin,NADPH---hemoprotein reductase:oxygen oxidoreductase	448.638	-19.9339	-22.684	569.648	10.16	-53.7127	0	15.0838	0	947.199
R05919	Annotation not found	402.723	295.921	259.789	360.334	-67.5494	-260.726	-14.8948	-12.7126	-15.9732	946.911
R00667	L-ornithine:2-oxo-acid aminotransferase	396.912	252.724	211.215	347.949	-115.739	-149.589	0	0	0	943.472
R07281	D-ribulose 5-phosphate formate-lyase (L-3,4-dihydroxybutan-2-one 4-phosphate-forming)	364.637	203.312	166.833	298.716	-8.22927	-97.0533	0	15.0838	0	943.298
R00375	deoxyadenosine 5'-triphosphate:DNA deoxynucleotidyltransferase (DNA-directed)	409.712	256.547	262.393	341.765	-141.449	-197.539	0	11.866	0	943.294
R01867	(S)-dihydroorotate:fumarate oxidoreductase	286.15	204.576	-27.7296	640.467	-185.862	77.0512	-14.3605	-19.5463	-19.1032	941.643
R01268	nicotinamide amidohydrolase	45.3499	20.1673	-353.618	873.899	-182.278	42.3781	213.774	231.378	48.0744	939.125
R02464	sphinganine-1-phosphate pamlmitaldehyde-lyase	505.483	182.547	89.1945	456.556	-101.801	-251.849	0	56.8308	0	936.962
R01663	dCMP aminohydrolase	544.556	384.083	153.645	861.928	-368.569	-360.48	-104.896	-51.9408	-121.653	936.673
R00965	orotidine-5'-phosphate carboxy-lyase (UMP-forming)	299.825	265.891	255.3	276.638	-61.9426	-102.467	0	0	0	933.245
R07129	Annotation not found	328.833	283.322	193.855	355.671	-131.641	-103.115	0	0	0	926.924
R05274	vanillate:oxygen oxidoreductase (demethylating)	215.736	645.294	157.279	324.308	-432.517	-51.4098	6.03361	133.27	-76.4344	921.561
R03194	S-adenosyl-L-methionine:uroporphyrinogen-III C-methyltransferase	398.766	168.548	106.326	305.532	2.83069	-78.2072	0	11.866	0	915.661
R00674	L-serine hydro-lyase (adding indole; L-tryptophan-forming)	50.021	305.438	122.572	364.634	52.2019	221.552	-60.81	-70.2508	-69.9402	915.418
R00571	UTP:ammonia ligase (ADP-forming)	-77.0211	545.601	-619.843	1987.04	-715.011	471.975	-221.828	-156.75	-300.034	914.133
R09944	CTP:1,2-diacyl-sn-glycerol 3-phosphotransferase	277.275	171.489	165.822	340.081	29.8102	-73.2585	0	0	0	911.219
R04014	dodecanoyl-[acyl-carrier-protein] hydrolase	127.823	385.812	231.571	273.451	23.8034	122.026	-56.8861	-101.699	-98.0665	907.835
R01123	isopentenyl-diphosphate Delta3-Delta2-isomerase	317.341	395.667	27.4274	512.625	-145.6	12.0215	-76.8514	-48.6094	-87.171	906.85
R07758	Annotation not found	605.197	270.316	237.875	587.432	-356.021	-448.319	0	6.17731	0	902.657
R02570	succinyl-CoA:enzyme N6-(dihydrolipoyl)lysine S-succinyltransferase	572.139	210.885	-449.896	1181.01	-641.019	-239.258	147.392	108.5	10.2448	899.993
R01800	CDP-diacylglycerol:L-serine 3-phosphatidyltransferase	366.843	64.9528	-686.08	1194.72	-522.449	383.141	103.859	72.0923	-77.5826	899.498
R09844	farnesyl-diphosphate:protein-cysteine farnesyltransferase	603.051	136.236	-0.421578	655.996	-285.14	-153.551	-23.2253	-12.4875	-23.542	896.917
R00694	L-phenylalanine:2-oxoglutarate aminotransferase	146.063	306.237	175.142	183.711	94.9469	24.2634	-19.914	-6.49157	-7.91276	896.045
R11680	Annotation not found	554.318	207.883	185.872	219.238	-63.3798	-54.513	-45.8302	-65.7669	-52.7108	885.11
R05640	lanosterol,[reduced NADPH---hemoprotein reductase]:oxygen oxidoreductase (14-methyl cleaving)	465.311	294.59	223.514	259.15	-174.939	-250.506	0	62.5569	0	879.677
R03469	ATP:1-phosphatidyl-1D-myo-inositol-4-phosphate 5-phosphotransferase	361.685	167.483	163.211	333.962	-28.6675	-167.717	0	44.027	0	873.983
R05973	Annotation not found	459.906	287.198	231.194	251.767	-106.162	-251.599	0	0	0	872.303
[truncated: 1,312 more rows]

## Sheet: Supplementary Table 7
Supplementary Table 7. Enriched proteins across microbial communities during cocoa bean fermentation
[truncated: 17,702 more rows]

[truncated: 1 more sheets: Supplementary Table 8]
